# Supplementary material for: Transcriptome analysis revealed the potential molecular mechanism of style bending movement in passion fruit (Passiflora Edulis Sims)
Source: BMC Plant Biol. 2025 Oct 29;25:1468. doi: 10.1186/s12870-025-07431-8 (PMC12574184; doi:10.1186/s12870-025-07431-8)
Supplement: Supplementary file 2 — Supplementary Material 2 [file 12870_2025_7431_MOESM2_ESM.xlsx]

## Sheet: Table S1
Table S1. Common DEGs responsive in both T2 vs T1 and T5 vs T2 groups of the style
OriGene ID	T1-1_FPKM	T1-2_FPKM	T1-3_FPKM	T2-1_FPKM	T2-2_FPKM	T2-3_FPKM	T5-1_FPKM	T5-3_FPKM	T5-2_FPKM	T2 vs T1			T5 vs T2
										FDR	log2FC	Regulated	FDR	log2FC	Regulated
snap_masked-LG07-processed-gene-1137.0	10.6081	12.0623	12.8123	5.1069	6.5733	5.61265	1.63755	2.13514	4.20548	9.04964e-10	1.00515	up	0.00101923	1.24132	up
snap_masked-LG04-processed-gene-1469.7	25.1177	29.1437	26.5684	7.1126	12.8098	7.40309	1.01948	2.44081	1.40906	2.4365e-10	1.53221	up	3.10221e-10	2.59039	up
NewGene_6319	12.1364	8.27276	8.0322	4.14482	5.54678	3.12446	12.0516	17.7637	14.9479	5.46031e-05	1.12119	up	2.75188e-11	-1.67329	down
NewGene_5025	3.06096	3.58564	3.15421	1.33518	1.88699	1.33463	3.19296	3.70182	4.34243	2.16442e-05	1.06616	up	1.29043e-05	-1.16234	down
NewGene_2463	3.97926	4.64367	6.38989	0.791438	1.61976	1.4705	5.24329	6.11772	4.95947	1.97448e-05	1.90712	up	2.75675e-06	-1.92733	down
NewGene_1920	4.6255	5.86541	6.16072	2.24891	2.41525	2.18116	0.698541	0.920909	0.892062	5.41752e-09	1.24697	up	5.9628e-07	1.55058	up
NewGene_1223	8.63571	10.7314	5.90149	3.5087	4.27577	3.01118	0.364991	0.599776	0.776841	0.000107081	1.19044	up	1.77251e-11	2.72684	up
NewGene_120	1.26706	1.76452	1.83754	0.890023	0.845181	0.578562	0.304105	0.483995	0.228198	0.000394549	1.03444	up	0.00221724	1.29125	up
maker-LG07-augustus-gene-62.0	14.5055	15.154	15.5473	6.41014	8.68728	7.03555	15.1551	13.1894	20.6475	4.19974e-14	1.00172	up	1.58419e-06	-1.02054	down
maker-LG04-snap-gene-1429.12	4.62588	6.17267	4.42502	1.76646	2.03217	1.3843	0.467455	0.761849	0.963038	6.73433e-12	1.51972	up	0.000146749	1.36189	up
maker-LG03-augustus-gene-1554.108	2.12095	3.05513	2.99352	1.03143	0.814868	0.918112	0.139732	0.322103	0.214977	9.59059e-10	1.51776	up	9.84788e-07	2.10764	up
maker-LG01-snap-gene-1935.81	11.8783	12.418	14.6868	3.89193	6.41283	4.86467	12.0135	12.5622	19.9782	1.12653e-08	1.332	up	2.69236e-06	-1.42614	down
maker-LG01-augustus-gene-1932.21	7.14062	6.58606	9.41882	2.19196	4.42811	2.51809	8.57543	9.40533	16.7247	0.000132631	1.30443	up	3.21532e-06	-1.79192	down
augustus_masked-LG03-processed-gene-197.1	5.03965	8.1862	3.23776	1.36984	2.26021	2.61037	3.98357	8.60472	15.617	0.000330137	1.37254	up	0.00323664	-2.0545	down
snap_masked-LG09-processed-gene-136.37	0.680321	0.214851	0.922939	2.78688	2.3875	3.64652	1.83837	0.806147	1.25447	4.80553e-06	-2.28431	down	0.00182761	1.29321	up
snap_masked-LG09-processed-gene-135.17	0.773022	0.145241	0.772717	3.67278	2.48404	3.69627	1.14734	0.714134	1.24693	3.52119e-06	-2.51258	down	1.18524e-05	1.79342	up
snap_masked-LG09-processed-gene-1049.2	10.6735	15.2297	14.2699	43.7085	24.154	43.6165	12.9787	11.8279	5.2529	7.55864e-11	-1.5026	down	0.000104029	2.01664	up
snap_masked-LG08-processed-gene-1173.26	9.30088	5.14826	11.9751	29.6168	20.4857	17.5569	7.112	12.9471	11.889	0.000206675	-1.3806	down	0.000390413	1.21202	up
snap_masked-LG06-processed-gene-28.19	0.449301	0.839421	0.408205	2.10679	1.36216	1.49951	0.428809	1.19027	0.457758	8.15333e-06	-1.57617	down	0.00258685	1.36934	up
snap_masked-LG05-processed-gene-331.17	129.619	121.836	115.052	422.754	344.432	407.963	217.048	115.592	105.329	7.00034e-55	-1.70785	down	3.56037e-09	1.55296	up
snap_masked-LG05-processed-gene-278.9	3.24004	3.35615	1.95849	8.33003	6.12763	7.8787	6.51258	2.35415	2.13124	9.48888e-09	-1.40701	down	0.00767022	1.15203	up
snap_masked-LG04-processed-gene-58.6	1.22144	1.28415	1.55098	3.85898	4.7497	4.86424	1.83081	1.31298	1.20646	4.01093e-31	-1.75775	down	3.61863e-19	1.75204	up
snap_masked-LG04-processed-gene-1211.0	0.161817	0.126889	0.260287	6.36906	2.7747	6.98475	2.17116	0.604628	1.3432	8.10995e-39	-4.86311	down	0.00393566	2.09321	up
snap_masked-LG03-processed-gene-155.6	188.413	200.329	167.011	470.802	281.265	373.419	176.504	143.919	105.318	1.7309e-08	-1.04615	down	1.1148e-10	1.53101	up
snap_masked-LG02-processed-gene-1839.29	3.94451	1.55945	1.4292	15.0698	4.6092	6.80916	30.2548	24.8891	18.0614	0.00242389	-1.93545	down	0.00391374	-1.32806	down
snap_masked-LG02-processed-gene-1825.68	7.68349	7.36946	5.74156	22.8651	14.6766	20.9595	11.4588	9.595	8.79439	4.2546e-15	-1.51756	down	5.61619e-08	1.0978	up
snap_masked-LG02-processed-gene-1819.38	3.29413	2.54152	1.64021	32.5688	16.8189	32.3386	14.3064	9.58235	5.30492	7.78009e-27	-3.44851	down	4.30176e-05	1.60777	up
snap_masked-LG01-processed-gene-76.24	6.15823	4.34423	4.59065	10.3401	12.2457	13.3764	5.48551	3.83531	4.23071	1.06098e-13	-1.27596	down	2.80924e-19	1.53361	up
snap_masked-LG01-processed-gene-1841.72	1.85756	1.33684	1.88861	3.07	3.25365	3.87859	9.58611	5.26253	13.3481	2.42539e-05	-1.02667	down	6.3936e-05	-1.33938	down
snap_masked-LG01-processed-gene-1786.16	4.68738	4.91306	4.41374	7.61358	12.046	12.4707	5.59214	3.91311	3.09708	1.24923e-09	-1.22134	down	4.89712e-08	1.47453	up
snap_masked-LG01-processed-gene-1574.1	2.14203	2.6322	2.93253	3.02027	6.96665	6.04455	11.7743	9.89362	17.0525	0.0027658	-1.08272	down	0.00118853	-1.14819	down
snap_masked-Contig42-processed-gene-0.8	0.80532	0.450325	0.910024	5.79655	1.8552	4.45453	2.18236	0.926832	1.29572	1.43578e-06	-2.46441	down	0.00364546	1.57387	up
NewGene_8108	2.92609	1.1403	2.43787	10.2621	5.82306	6.66959	23.6542	14.7285	19.6479	1.85748e-07	-1.83337	down	5.54515e-06	-1.22081	down
NewGene_8075	7.91301	2.07639	4.64918	34.9879	17.7103	22.0851	93.9748	49.5098	90.7059	0.00113711	-2.36504	down	1.04668e-06	-1.5129	down
NewGene_7011	2.12419	1.78161	1.76568	4.67627	3.63254	5.16618	2.5958	1.70241	1.81776	1.63517e-09	-1.28229	down	2.55234e-07	1.28877	up
NewGene_6025	0.907384	0.673876	0.686229	2.96087	1.71371	2.42828	1.5572	1.05619	0.625853	3.22264e-05	-1.64465	down	0.00559747	1.2439	up
NewGene_5848	13.3172	12.1581	11.3027	33.349	49.0576	73.3443	15.9852	8.7744	11.9965	7.05947e-09	-2.11709	down	5.91397e-14	2.21366	up
NewGene_5738	0.133007	0.159136	0.148016	0.28594	0.424681	0.433813	0.993836	0.601248	1.17008	6.1388e-05	-1.4025	down	0.00080963	-1.1443	down
NewGene_5535	16.9967	10.627	11.021	360.481	199.462	369.626	102.764	36.9392	17.2348	5.64275e-37	-4.62033	down	0.00159402	2.73218	up
NewGene_491	3.0979	0.82691	3.19192	8.75043	4.32077	5.43271	18.9206	13.6549	15.9775	0.00713601	-1.34482	down	1.28278e-06	-1.30195	down
NewGene_4434	0.394068	0.514571	0.159947	8.40794	8.62716	14.767	1.52711	0.5132	0.278271	2.38104e-28	-5.09728	down	2.13716e-06	3.87176	up
NewGene_4425	1.58601	1.95267	1.55596	5.14611	3.20352	5.5281	1.06109	1.37995	1.30884	3.67643e-12	-1.49773	down	1.97566e-18	2.05656	up
NewGene_3243	0.753695	0.690987	0.694127	2.60832	1.0124	3.20107	0.785345	0.496254	0.285858	6.91378e-05	-1.72526	down	1.73463e-05	2.22877	up
NewGene_3156	1.21101	0.756476	1.35535	2.3609	2.13687	2.13424	0.403239	1.30581	0.77773	0.000343312	-1.02571	down	0.000173259	1.52648	up
NewGene_3151	0.704689	0.731469	0.829566	1.55975	1.42663	1.89095	0.942207	0.692444	0.636485	3.03124e-07	-1.12968	down	9.16129e-07	1.22321	up
NewGene_297	373.386	342.408	341.015	1069.56	973.012	1160.14	524.733	273.777	279.325	3.77002e-63	-1.62632	down	4.71986e-12	1.69953	up
NewGene_2916	4.50978	2.55446	2.948	43.0223	45.6209	69.1457	4.47555	2.34673	2.08983	1.56435e-27	-3.98038	down	4.63826e-23	4.23303	up
NewGene_2895	5.94772	4.48133	3.90008	26.9514	23.814	35.5961	8.26867	3.8504	4.23397	9.42814e-41	-2.65618	down	1.57826e-18	2.56207	up
NewGene_2865	23.4444	18.1675	18.0163	48.9845	32.1852	46.0835	25.5761	20.9024	16.5512	3.44132e-09	-1.1183	down	1.35224e-07	1.14054	up
NewGene_2854	3.17152	2.32693	2.7974	16.8095	14.0508	19.8109	5.07089	2.68511	2.03889	4.52566e-53	-2.63282	down	1.73657e-16	2.49672	up
NewGene_1491	0.414526	0.461982	0.439759	2.60609	3.41023	5.06395	0.487016	0.395894	0.452765	1.18881e-35	-3.0901	down	7.0165e-32	3.16768	up
NewGene_1239	59.5823	55.7361	55.066	135.656	149.313	192.883	76.5984	52.6477	55.9301	7.57973e-28	-1.51327	down	5.12476e-15	1.49345	up
maker-LG09-snap-gene-32.54	0.438071	0.476641	0.605033	0.920772	1.15094	0.968863	2.84662	1.77512	2.4002	3.83902e-05	-1.02658	down	6.43458e-06	-1.07764	down
maker-LG09-augustus-gene-78.7	0.601964	0.408402	0.541235	1.62919	2.04749	1.86963	0.853079	0.686042	0.786229	1.64429e-12	-1.8598	down	1.366e-08	1.3787	up
maker-LG09-augustus-gene-260.4	6.7052	6.21182	6.10072	12.4379	15.0895	18.7631	9.60926	7.32779	5.64283	3.01521e-15	-1.30763	down	8.28745e-07	1.16002	up
maker-LG09-augustus-gene-136.3	3.78785	5.48467	4.28178	13.5849	14.7132	20.8431	4.09109	2.59769	3.22457	3.26506e-16	-1.87749	down	1.88514e-21	2.43241	up
maker-LG08-snap-gene-1129.40	1.12823	0.532907	1.07273	6.1024	3.27561	4.98961	20.1715	8.34646	10.935	4.26914e-13	-2.41864	down	0.000268075	-1.3259	down
maker-LG08-snap-gene-1093.3	0.777517	0.456332	0.723946	1.41523	1.70973	1.39062	27.5533	13.8811	24.0947	2.99587e-06	-1.23136	down	2.41082e-53	-3.72827	down
maker-LG08-augustus-gene-818.11	17.8998	15.4121	13.5001	116.945	110.906	163.56	39.2691	19.1527	16.9586	1.36223e-77	-3.08723	down	1.65946e-07	2.50374	up
maker-LG08-augustus-gene-1153.65	5.055	3.46759	3.15129	13.6919	9.24004	11.0227	34.3709	23.3005	23.6222	2.39609e-10	-1.56002	down	5.79384e-07	-1.1287	down
maker-LG08-augustus-gene-1138.70	6.89506	4.84028	5.7831	19.1949	10.0703	14.3058	8.86193	8.53111	3.79439	2.21591e-07	-1.33894	down	0.00133874	1.16777	up
maker-LG08-augustus-gene-112.9	23.7626	25.6906	30.9425	58.4813	49.7314	68.5235	27.2643	26.1913	38.1687	2.164e-15	-1.16536	down	5.4266e-08	1.07201	up
maker-LG08-augustus-gene-1012.40	24.9598	19.945	17.2304	164.18	178.895	229.307	32.9376	15.4271	19.606	2.24636e-83	-3.22641	down	8.72635e-36	3.20067	up
maker-LG07-snap-gene-803.3	9.00777	8.45874	8.22594	31.6426	20.2745	29.3022	18.6556	12.2798	11.0561	2.65537e-18	-1.68538	down	5.11986e-05	1.08004	up
maker-LG07-snap-gene-1233.60	16.0627	9.64649	20.1584	29.2181	30.8698	33.5072	93.2435	69.8641	115.654	1.198e-05	-1.05601	down	1.7282e-14	-1.44949	down
maker-LG07-snap-gene-1233.58	2.50442	2.4731	3.65858	5.23922	5.74922	6.35654	23.2977	12.5628	23.8	6.99052e-08	-1.03621	down	1.90168e-11	-1.65485	down
maker-LG07-snap-gene-1231.8	6.9588	4.974	6.7501	16.1419	10.7615	14.6952	42.3155	29.661	29.8062	6.8975e-09	-1.18057	down	3.79659e-08	-1.1631	down
maker-LG07-snap-gene-123.12	4.30196	3.47513	7.46621	10.4704	13.0244	12.3209	41.5178	32.4391	24.1551	2.43705e-06	-1.26259	down	1.94224e-10	-1.32589	down
maker-LG07-augustus-gene-1237.60	55.7308	48.7589	55.599	266.77	229.646	333.798	126.929	72.8318	67.2986	3.8239e-67	-2.40074	down	1.70699e-12	1.76351	up
maker-LG07-augustus-gene-1228.15	23.0585	22.0314	23.8738	73.4497	42.3018	67.6363	45.334	27.371	21.7293	1.43084e-14	-1.43864	down	0.000366954	1.08609	up
maker-LG07-augustus-gene-1228.12	26.0365	24.1287	24.6113	84.2456	53.3786	78.951	53.6712	33.7822	29.6514	1.49951e-21	-1.56122	down	0.000121127	1.01525	up
maker-LG06-snap-gene-495.55	25.2016	23.6908	23.9108	40.7498	49.7031	58.8743	26.7528	19.9931	21.8	4.39756e-14	-1.06231	down	7.07998e-13	1.24862	up
maker-LG06-snap-gene-48.58	0.785061	0.897943	1.16071	1.96327	1.55035	2.25283	4.75629	4.87476	4.54142	0.00643801	-1.03668	down	7.89663e-07	-1.17549	down
maker-LG06-snap-gene-32.13	1.4684	0.870038	0.647436	2.20411	2.07608	2.10062	18.1752	15.18	26.0654	0.00778872	-1.12322	down	2.63083e-38	-3.07943	down
maker-LG06-snap-gene-32.10	3.59558	1.8618	2.7529	5.28844	5.84636	5.31226	36.1052	29.0475	56.3164	1.93982e-05	-1.02537	down	2.49884e-33	-2.75893	down
maker-LG06-snap-gene-158.22	1.72457	1.46742	2.16496	4.48059	3.91838	4.2712	1.36638	2.3276	1.96556	9.99889e-09	-1.26666	down	5.28478e-07	1.2802	up
maker-LG06-snap-gene-1225.10	13.1962	14.3249	13.1426	21.3072	31.436	37.7721	10.3763	7.05011	7.59323	1.14681e-09	-1.18057	down	1.17327e-17	1.97993	up
maker-LG06-augustus-gene-59.7	30.3715	25.4297	23.5777	83.5407	88.654	106.051	36.2336	23.1515	26.3858	1.06757e-40	-1.83391	down	2.49196e-23	1.82393	up
maker-LG06-augustus-gene-31.30	5.12179	3.19465	4.84971	11.6669	12.3562	12.3327	33.6613	23.1974	35.7099	1.47522e-16	-1.48944	down	9.55919e-12	-1.22172	down
maker-LG06-augustus-gene-30.24	0.452567	0.34423	0.429897	1.0551	1.03782	0.919074	6.5305	5.28733	11.3887	3.91075e-05	-1.31224	down	7.75897e-21	-2.81261	down
maker-LG06-augustus-gene-285.19	66.7938	54.0759	55.9238	205.796	159.032	212.663	79.0243	45.0931	36.1267	3.36556e-34	-1.73311	down	1.5805e-13	1.97797	up
maker-LG05-augustus-gene-396.11	20.9639	18.2954	15.6976	39.3305	46.9381	48.6634	18.4686	12.8821	14.3091	4.78964e-20	-1.32043	down	5.6685e-25	1.68964	up
maker-LG05-augustus-gene-1395.4	12.3411	12.2019	10.3715	33.9206	37.209	44.4505	11.0261	6.01658	6.27102	1.35832e-38	-1.75155	down	7.90703e-25	2.43583	up
maker-LG05-augustus-gene-1372.12	41.6167	40.8313	31.9971	96.6315	67.6959	83.5455	12.0211	7.70836	6.78459	6.17397e-12	-1.14164	down	2.9862e-51	3.35205	up
maker-LG05-augustus-gene-1369.32	351.603	329.508	349.29	1161.76	937.306	1140.33	355.579	176.012	211.465	4.50327e-58	-1.68015	down	1.21896e-20	2.25255	up
maker-LG04-snap-gene-900.3	5.01013	5.26681	4.82148	12.1454	12.5464	15.1049	6.0238	3.96468	2.96265	1.66135e-24	-1.42309	down	8.96507e-12	1.74247	up
maker-LG04-snap-gene-52.10	6.51311	3.52373	2.91871	163.773	75.0451	134.237	37.1986	12.282	5.46348	1.14385e-20	-4.86516	down	0.0019912	2.89513	up
maker-LG04-snap-gene-489.3	0.267065	0.508799	0.550732	0.986339	1.43179	0.977928	3.22843	3.01447	3.05225	0.000151514	-1.38818	down	8.84879e-10	-1.32281	down
maker-LG04-snap-gene-28.22	5.66384	6.13738	5.24784	11.6451	11.7495	16.1886	8.00728	4.81989	6.12918	4.53877e-14	-1.24077	down	2.40138e-07	1.18727	up
maker-LG04-snap-gene-28.20	5.9924	6.05577	6.12786	12.7992	14.6364	19.1826	7.98836	5.56565	7.84731	2.76208e-17	-1.38337	down	5.82648e-09	1.24765	up
maker-LG04-augustus-gene-25.8	4.32636	4.03109	4.34395	10.9254	12.9341	17.4172	6.99949	4.75561	5.36236	1.49951e-21	-1.72334	down	5.93851e-10	1.39179	up
maker-LG03-snap-gene-1554.37	0.206044	0.19425	0.217185	0.419004	0.417042	0.537316	1.31328	0.686929	1.28328	0.00729847	-1.17354	down	0.0028861	-1.1262	down
maker-LG03-augustus-gene-1586.18	1.69682	1.82451	0.937096	2.74104	3.71091	4.84195	1.5343	1.65702	1.35411	1.37361e-05	-1.36091	down	6.82799e-09	1.43105	up
maker-LG03-augustus-gene-1557.9	1.71064	0.662859	1.33611	5.67091	3.89018	6.04905	3.64137	1.78795	2.247	4.26923e-10	-2.08512	down	0.000325136	1.14962	up
maker-LG03-augustus-gene-1298.10	5.15853	5.47594	6.4395	12.0485	9.33709	12.4057	24.9026	26.7259	25.0046	3.08173e-09	-1.0137	down	7.77323e-13	-1.05567	down
maker-LG02-snap-gene-1809.1	10.2664	9.13268	9.90868	22.8496	23.518	25.9771	13.0472	9.96976	9.2867	5.26201e-39	-1.32946	down	4.18137e-17	1.28936	up
maker-LG02-snap-gene-1805.29	13.3345	12.0829	12.2904	27.9427	30.0503	32.6014	17.5901	14.0778	13.9689	1.17374e-36	-1.29038	down	4.46646e-17	1.1154	up
maker-LG02-snap-gene-1786.69	12.2797	8.51332	9.31304	163.137	73.4958	142.388	55.6428	21.564	13.1755	2.77625e-22	-3.67707	down	0.00631304	2.19909	up
maker-LG02-snap-gene-1683.23	1.81657	0.75867	1.53586	2.81178	3.12626	2.9601	5.37798	6.04888	8.21059	0.000730605	-1.13665	down	1.56016e-06	-1.01432	down
maker-LG02-snap-gene-1210.0	3.64147	2.20042	3.03985	8.24316	6.75212	8.27362	46.1805	30.2252	65.1595	3.96259e-10	-1.41158	down	2.32935e-21	-2.47781	down
maker-LG02-snap-gene-109.2	199.564	187.603	195.447	419.842	372.345	423.806	240.166	151.486	141.12	2.22908e-34	-1.08904	down	2.08257e-10	1.31876	up
maker-LG01-snap-gene-946.8	37.3013	26.4799	25.1744	94.4948	66.1516	84.2536	29.3671	16.0114	14.8955	6.59331e-15	-1.48485	down	1.64121e-16	2.15127	up
maker-LG01-snap-gene-363.3	32.7269	24.9637	22.9398	212.836	150.374	198.639	78.8982	38.2526	22.2929	3.48807e-62	-2.82496	down	0.000450441	2.14112	up
maker-LG01-snap-gene-1972.4	10.9613	10.7989	11.3536	28.1388	22.7985	32.2932	12.9812	9.63751	9.72829	1.69956e-23	-1.35678	down	1.01103e-16	1.48898	up
maker-LG01-snap-gene-1960.67	12.049	12.8739	13.0289	27.7993	22.4486	28.7734	14.7085	11.593	10.9465	5.8136e-20	-1.08606	down	8.77045e-14	1.21123	up
maker-LG01-snap-gene-1939.69	5.13209	1.54943	3.19948	14.4655	7.6416	13.2928	49.6391	25.3922	34.828	0.00792368	-1.85859	down	3.98189e-07	-1.50581	down
maker-LG01-snap-gene-1935.86	1.57094	0.495627	0.803518	5.06313	3.26731	4.68041	17.9351	11.0438	15.2986	0.000364854	-2.19547	down	2.55372e-12	-1.63711	down
maker-LG01-snap-gene-1922.18	2.02008	1.46956	1.78409	5.83247	5.13962	6.23857	15.0549	15.6829	10.9335	1.64321e-21	-1.72964	down	2.81817e-10	-1.14873	down
maker-LG01-snap-gene-1825.11	0.141911	0.19008	0.164461	0.380698	0.423785	0.354004	1.28897	0.981025	0.64122	0.00363565	-1.22969	down	0.000733347	-1.19435	down
maker-LG01-snap-gene-1821.8	0.842433	0.863776	1.16293	2.82877	2.83936	3.73684	13.8948	9.73594	6.26058	4.45849e-12	-1.72963	down	2.35246e-07	-1.54126	down
maker-LG01-snap-gene-1821.7	82.0864	59.3559	64.7212	332.751	218.209	301.602	199.145	135.512	96.956	2.97262e-31	-2.07269	down	4.52363e-05	1.11084	up
maker-LG01-snap-gene-1815.23	4.01102	2.44173	2.04039	16.8779	42.5744	49.9644	7.35785	3.33058	3.67311	7.62929e-10	-3.69352	down	9.71946e-07	3.0516	up
maker-LG01-snap-gene-1790.25	26.2187	22.0629	17.8268	85.9446	58.3158	86.0177	41.7752	29.6355	29.1303	7.49002e-22	-1.82445	down	2.65482e-10	1.32232	up
maker-LG01-snap-gene-1736.28	641.79	519.898	526.926	2148.93	1362.09	1716.38	1133.73	544.734	547.42	3.41663e-22	-1.65648	down	0.00547482	1.36168	up
maker-LG01-snap-gene-1721.36	0.425109	0.385484	0.229667	1.0737	0.773981	1.20144	0.423304	0.579672	0.37529	0.000483907	-1.54265	down	0.00227419	1.2471	up
maker-LG01-snap-gene-1693.32	0.257766	0.178632	0.147269	2.22681	0.983814	1.84192	0.946035	0.330945	0.309534	8.16815e-11	-3.08003	down	0.00148908	1.77542	up
maker-LG01-snap-gene-1612.28	3.06364	2.14412	2.39692	3.89508	6.63781	5.83767	2.41416	3.15459	2.28695	1.17545e-05	-1.1271	down	3.94283e-06	1.18063	up
maker-LG01-augustus-gene-958.0	2.23311	1.2912	2.91833	4.96851	4.60553	3.90812	13.9297	12.0433	9.2347	0.00965351	-1.08837	down	1.35689e-06	-1.24613	down
maker-LG01-augustus-gene-1805.56	6.67492	3.17587	5.05302	13.7926	8.9296	11.6104	35.068	23.0117	32.641	1.65615e-05	-1.2267	down	7.58322e-09	-1.27367	down
maker-LG01-augustus-gene-1728.52	29.6749	28.9477	26.5397	117.425	94.703	135.221	62.3405	36.8438	29.1896	4.6489e-46	-2.05298	down	1.20495e-08	1.56298	up
maker-LG01-augustus-gene-1728.51	32.364	30.0869	27.6271	104.861	72.5805	100.474	60.0862	38.5434	31.0201	8.94576e-26	-1.65132	down	2.55991e-06	1.22818	up
maker-LG01-augustus-gene-1657.40	0.253687	0.23124	0.354654	0.761659	0.752918	0.535701	2.3609	1.50375	1.69012	0.00190718	-1.3092	down	2.64082e-05	-1.28902	down
maker-LG01-augustus-gene-1628.28	18.8193	18.3534	17.0952	30.5908	45.76	46.5887	10.1572	6.45438	9.31177	2.32336e-13	-1.20596	down	4.63165e-28	2.3709	up
maker-LG01-augustus-gene-1482.8	0.53931	0.268174	0.92555	1.25985	1.5666	1.5493	5.99649	4.81668	5.36037	0.0013125	-1.3581	down	1.06362e-27	-1.76116	down
maker-Contig29-snap-gene-1.12	0.923217	0.536975	0.603696	5.08641	3.32053	5.42069	2.26303	1.60386	1.00388	2.86952e-23	-2.75561	down	6.31622e-07	1.62723	up
augustus_masked-LG08-processed-gene-1178.39	9.43212	5.78177	14.2178	31.3127	22.5054	20.7494	8.6929	12.9581	13.3148	0.000157328	-1.36966	down	2.21709e-05	1.2212	up
augustus_masked-LG08-processed-gene-1163.33	1.10251	0.746868	2.36197	7.47187	6.42424	5.47081	1.26744	5.19971	2.32901	1.62781e-09	-2.22833	down	0.008663	1.25868	up
augustus_masked-LG08-processed-gene-1159.38	3.05517	2.17834	5.2723	14.2248	11.4266	10.5929	2.89261	7.76441	5.0631	7.23601e-10	-1.81589	down	0.000112745	1.32873	up
augustus_masked-LG08-processed-gene-1124.32	6.46933	1.90318	2.89138	22.2872	17.1187	19.5922	65.3926	52.2078	44.3512	0.000160707	-2.40425	down	4.81748e-14	-1.32832	down
augustus_masked-LG07-processed-gene-1231.41	2.29967	2.6705	2.89973	5.43745	5.93375	7.48682	3.44961	3.11102	2.1164	1.54711e-07	-1.28376	down	7.48177e-06	1.23356	up
augustus_masked-LG05-processed-gene-142.16	32.7988	21.2654	19.4797	318.31	514.977	616.569	42.6945	12.9607	16.5415	3.12261e-29	-4.32127	down	1.12175e-11	4.45525	up
augustus_masked-LG05-processed-gene-1369.0	5.85299	3.72167	3.50016	72.6191	61.7372	119.519	8.47739	1.73405	1.9775	6.95533e-25	-4.29772	down	7.4341e-08	4.50812	up
augustus_masked-LG05-processed-gene-1279.24	0.604155	1.08909	1.0555	1.67121	1.96429	2.58581	4.17187	8.43149	4.09157	0.0011063	-1.19235	down	0.000313392	-1.30426	down
augustus_masked-LG04-processed-gene-165.9	0.542153	0.35055	0.489606	0.956363	1.25762	1.18332	4.6101	3.43104	3.57869	9.46976e-06	-1.31486	down	5.43745e-16	-1.64946	down

## Sheet: Table S2
Table S2. Specially expressed DEGs in the T2 vs T1 group of the style
OriGene ID	T2-1_FPKM	T2-2_FPKM	T2-3_FPKM	T1-1_FPKM	T1-2_FPKM	T1-3_FPKM	FDR	log2FC	Regulated
snap_masked-LG07-processed-gene-1139.30	1.71261	1.51125	1.12433	3.14566	2.75847	3.9767	0.000222664	1.14415	up
NewGene_2584	0.202941	0.384359	0.433797	0.768501	0.802343	0.632935	0.00373213	1.09893	up
maker-LG08-augustus-gene-232.0	0.822572	0.87017	0.910091	2.06444	1.93727	1.70681	0.00315185	1.09202	up
maker-LG09-augustus-gene-412.3	23.7475	42.1886	29.9642	74.8704	100.215	69.1387	1.80664e-09	1.31908	up
NewGene_6720	1.99572	1.93395	1.81591	3.20445	5.03537	4.37953	2.21147e-07	1.11976	up
maker-LG09-augustus-gene-24.13	0.206572	0.177526	0.170417	0.531452	0.734651	1.0184	8.68735e-06	1.98096	up
NewGene_7688	0.709473	0.84496	0.539738	1.61241	1.49465	1.34852	0.00015826	1.14184	up
snap_masked-LG04-processed-gene-1465.19	10.7861	11.5318	9.07352	18.1055	22.8988	25.1154	2.77323e-11	1.0413	up
maker-LG03-augustus-gene-1576.45	0.349082	0.698081	0.599542	1.33351	1.75497	1.53267	8.64705e-06	1.46099	up
NewGene_892	9.14046	8.03461	7.15127	13.365	16.3677	20.761	4.58269e-08	1.0139	up
snap_masked-LG01-processed-gene-1826.42	0.919602	2.82631	2.46046	5.43417	5.56458	6.29903	0.000691407	1.45322	up
augustus_masked-LG06-processed-gene-259.1	1.21185	0.707311	0.749206	1.9357	2.72852	1.88951	9.90626e-06	1.25569	up
maker-LG03-augustus-gene-1555.6	7.83435	10.4246	8.44987	20.589	21.363	16.2355	4.18871e-10	1.09449	up
NewGene_6750	0.246559	0.225014	0.345809	1.08275	1.19537	0.83075	6.29949e-07	1.88465	up
NewGene_2304	1.60407	1.71465	1.35094	3.8261	5.89254	2.81949	5.05233e-07	1.36978	up
NewGene_913	1.26052	0.836191	0.946383	1.84818	2.3021	2.38585	0.00075105	1.05702	up
augustus_masked-LG06-processed-gene-121.3	1.36147	1.99073	1.64815	3.37073	4.38596	3.28074	0.000380587	1.10344	up
augustus_masked-LG09-processed-gene-938.15	0.698808	1.36278	0.935141	2.07669	3.24573	2.30592	0.000309272	1.31419	up
NewGene_1	0.770013	1.23054	0.586026	2.14873	3.11276	3.03425	7.93517e-08	1.66996	up
NewGene_6317	0.413939	0.583282	0.315503	1.27128	0.947773	0.88017	0.0050434	1.17927	up
maker-Contig23-augustus-gene-1.9	0.323649	0.531035	0.298009	1.00249	1.75549	0.75469	0.000146186	1.5702	up
maker-LG01-snap-gene-1735.17	0.369774	0.913179	0.834145	1.42787	1.66263	1.70383	0.00988029	1.15585	up
maker-LG01-augustus-gene-1830.29	0.776487	0.627203	0.765689	1.20307	1.71907	1.62132	9.41585e-05	1.03236	up
maker-LG09-augustus-gene-94.30	1.85171	1.58055	1.26658	3.83315	3.61408	3.18882	1.35461e-07	1.14267	up
maker-LG07-snap-gene-1243.4	1.03601	1.40945	0.970707	1.9888	2.75082	2.69223	0.000196143	1.08474	up
maker-LG04-snap-gene-1424.5	0.091309	0.438918	0.291576	0.768085	0.722228	0.994509	0.00383425	1.56155	up
snap_masked-LG06-processed-gene-25.75	2.25308	2.13601	2.68183	4.38938	5.13391	5.82418	4.46458e-07	1.08984	up
augustus_masked-LG03-processed-gene-135.15	0.597258	0.916399	0.413179	1.06642	1.69844	2.39286	0.00305884	1.36268	up
NewGene_5124	0.645731	0.37192	0.484231	0.973255	1.21439	0.943085	0.00442344	1.01268	up
maker-LG01-snap-gene-1897.65	0.212439	0.354529	0.209438	0.641645	0.650159	0.523849	0.00453916	1.18356	up
maker-LG01-snap-gene-2036.29	9.84599	7.86873	4.79459	13.2259	25.1458	20.7782	1.3104e-05	1.35302	up
NewGene_6370	1.67127	1.10207	1.21639	3.70662	3.64138	1.65772	0.00216436	1.14318	up
augustus_masked-LG09-processed-gene-47.20	0.714177	1.31359	0.71535	2.18236	2.77661	2.02682	6.99291e-06	1.3141	up
maker-LG01-snap-gene-2003.29	1.38556	1.06404	0.914861	2.4496	2.62528	2.78709	4.49979e-06	1.17875	up
maker-LG01-snap-gene-1776.4	1.07976	1.44438	1.11021	2.7194	3.9035	2.60172	5.65763e-08	1.31037	up
maker-LG02-snap-gene-16.2	0.304265	0.223144	0.313415	0.571583	0.614661	0.739546	0.000816241	1.16326	up
maker-LG03-augustus-gene-1578.1	3.15148	3.67424	2.62567	5.21387	6.27778	9.02153	7.31036e-06	1.08245	up
snap_masked-LG06-processed-gene-386.7	1.63717	1.50187	1.38467	3.87306	3.41601	5.85595	0.000101447	1.49482	up
maker-LG01-snap-gene-1875.3	0.294143	1.04207	0.578135	2.0451	1.47985	1.70474	0.00220231	1.42255	up
maker-LG06-augustus-gene-200.2	0.10162	0.700191	0.451838	1.27262	1.60438	1.46893	0.002632	1.76659	up
maker-LG07-augustus-gene-611.4	0.630896	1.12298	1.04621	2.1406	1.62441	2.01238	0.000715308	1.01877	up
NewGene_1166	1.28997	1.55384	1.08578	3.91521	3.50098	2.73785	8.11977e-09	1.31285	up
NewGene_957	0.581092	1.85507	1.32086	2.82779	3.40253	3.80819	0.000478678	1.38676	up
maker-LG01-snap-gene-1734.26	0.681457	0.394862	0.580898	1.06728	1.31635	1.2352	0.00281039	1.07522	up
augustus_masked-LG08-processed-gene-1021.20	2.38753	2.51471	1.54667	4.64106	5.08796	5.11717	8.15571e-08	1.16553	up
snap_masked-LG02-processed-gene-55.20	36.8829	33.9293	31.4015	62.2695	80.3119	75.6028	8.00831e-17	1.06101	up
NewGene_2347	0.244169	0.245548	0.352018	0.695734	0.663086	0.754447	0.0021482	1.2852	up
NewGene_2663	0.885892	0.950079	0.63117	3.28118	3.0003	3.65889	5.27534e-09	1.87748	up
NewGene_2856	0.584741	1.55906	1.07902	3.42694	3.65635	3.78093	4.69253e-07	1.72859	up
maker-LG08-snap-gene-801.4	0.155668	0.279301	0.286908	0.543452	0.885584	0.52599	0.00246247	1.41601	up
maker-LG01-snap-gene-1697.28	0.296837	0.232692	0.280143	0.702668	0.990051	0.393378	0.000532176	1.33279	up
maker-LG01-snap-gene-1851.34	2.46653	2.14537	1.39863	3.63764	5.14234	4.5726	3.49907e-05	1.11246	up
augustus_masked-LG06-processed-gene-178.23	2.19917	1.54108	1.22769	3.03608	4.83589	4.0897	0.00187312	1.20787	up
maker-Contig27-augustus-gene-1.73	6.00046	7.35318	5.25485	12.1054	14.4616	14.3933	1.55099e-12	1.10533	up
maker-LG06-snap-gene-146.62	1.51186	2.03634	2.67874	7.57035	3.17156	6.15127	0.000248192	1.42076	up
NewGene_6748	0.614577	0.873455	0.515371	2.35848	4.63509	3.47152	6.30515e-07	2.31519	up
maker-LG07-snap-gene-1208.6	47.4945	29.2407	40.4193	16.5269	14.7701	15.503	4.57623e-15	-1.3511	down
NewGene_3849	5.96586	4.81389	6.13458	2.16156	2.54744	2.44948	2.04121e-17	-1.26809	down
NewGene_3027	2.85857	1.90737	2.39922	0.866664	0.893244	1.13554	2.71297e-06	-1.3326	down
maker-LG04-augustus-gene-1414.38	90.9458	71.8216	91.0834	37.0802	35.0159	35.3679	4.11446e-28	-1.26733	down
maker-LG06-augustus-gene-1271.19	125.882	82.3936	113.866	48.4613	42.4177	35.4362	4.39756e-14	-1.37599	down
snap_masked-Contig8-processed-gene-0.38	26.6198	14.905	18.4685	11.1465	7.86104	9.06017	0.000419438	-1.12035	down
snap_masked-LG01-processed-gene-2039.34	15.4556	6.47541	11.1819	3.50878	4.01843	4.10086	2.85201e-06	-1.53906	down
maker-LG09-augustus-gene-78.1	6.19981	4.76159	6.33031	1.73829	1.59273	1.74763	3.41591e-33	-1.7939	down
snap_masked-LG05-processed-gene-484.14	13.9046	13.3647	14.5016	7.14382	5.87472	7.67193	9.29418e-13	-1.04035	down
maker-LG07-snap-gene-748.12	96.9042	69.1729	97.4599	41.2297	40.1575	47.4468	2.45595e-12	-1.06093	down
maker-LG05-augustus-gene-1277.2	0.57586	0.50312	0.65379	0.117642	0.031749	0.092711	4.09474e-08	-2.81137	down
NewGene_934	148.253	78.8123	120.537	39.4796	33.0114	33.2622	9.41574e-18	-1.75301	down
maker-LG03-augustus-gene-1547.47	1.85747	1.19693	1.84847	0.400999	0.910321	0.852281	0.0015271	-1.20947	down
maker-LG06-augustus-gene-1230.33	18.3615	4.33223	13.4695	1.03455	0.931398	1.19168	6.85282e-08	-3.54046	down
maker-LG03-snap-gene-1558.58	18.9025	10.6913	16.2233	6.42037	5.98008	6.14658	6.74447e-12	-1.33184	down
maker-LG01-augustus-gene-1804.3	1.8257	1.68109	2.07074	0.679523	0.957294	1.06847	0.000147946	-1.06687	down
augustus_masked-LG09-processed-gene-296.10	279.259	128.648	193.112	73.0536	73.5769	66.3177	2.70306e-10	-1.52501	down
maker-LG09-snap-gene-103.1	11.7372	9.35059	10.1414	4.67513	5.4536	3.8885	2.44104e-10	-1.18205	down
maker-LG08-augustus-gene-1150.19	229.689	169.301	233.941	68.0862	52.1916	65.5269	4.27092e-31	-1.79431	down
NewGene_1644	1.77696	1.18429	2.51454	0.204476	0.080352	0.109975	1.21285e-19	-3.7853	down
maker-LG06-augustus-gene-75.25	1.80537	1.60086	2.97981	0.90176	0.524102	0.903716	8.98338e-05	-1.46968	down
maker-LG06-snap-gene-341.29	7.0873	6.81244	7.50636	2.84101	1.48519	2.84626	1.13351e-10	-1.6006	down
NewGene_3058	7.0844	4.62708	6.34976	1.11842	0.919667	0.719711	3.59089e-26	-2.69474	down
maker-LG03-augustus-gene-67.16	3.79069	2.04521	3.33704	1.2534	1.51473	0.822555	3.24776e-05	-1.37533	down
NewGene_3522	2.90345	1.72805	1.81462	0.22672	1.08448	0.745443	0.00479677	-1.68224	down
maker-LG01-augustus-gene-1752.110	44.4448	28.1285	41.0729	15.7551	9.30246	12.3276	2.70528e-13	-1.62724	down
maker-LG05-snap-gene-1301.1	1.2918	1.25381	1.49907	0.538527	0.270691	0.477942	1.90515e-07	-1.67345	down
NewGene_4395	7.25784	6.96593	6.34242	2.87701	3.08489	4.88271	2.0935e-06	-1.01463	down
NewGene_6729	170.126	106.004	145.254	62.1472	61.6442	64.1587	3.0052e-13	-1.19319	down
maker-LG09-augustus-gene-30.71	19.5789	12.014	21.1825	3.34859	1.77609	2.7505	1.20326e-26	-2.76431	down
NewGene_5494	80.7951	43.6584	62.5971	33.965	29.656	30.2734	6.08082e-06	-1.02162	down
maker-LG01-snap-gene-1547.14	42.991	30.1771	39.4709	19.9017	17.2247	17.0642	3.68243e-12	-1.0819	down
augustus_masked-LG03-processed-gene-1564.18	39.7878	29.5287	40.1466	16.7309	14.4466	20.8189	5.78824e-10	-1.10219	down
maker-LG01-snap-gene-1634.19	50.0598	57.4704	69.9972	23.8189	26.1742	26.7613	7.1239e-22	-1.23763	down
maker-LG07-augustus-gene-1235.95	11.256	11.9394	12.425	5.0089	4.43134	5.81473	1.99736e-20	-1.25137	down
maker-LG03-snap-gene-1559.35	13.5639	8.91843	13.1508	2.92483	1.51038	1.56878	5.19457e-10	-2.58712	down
maker-LG09-snap-gene-121.55	12.1556	6.8635	11.0124	3.33162	3.33622	3.58843	1.23787e-12	-1.57821	down
snap_masked-LG07-processed-gene-1238.16	150.168	33.0555	115.885	0.650249	0.457705	0.582237	1.20326e-26	-7.46017	down
maker-LG05-snap-gene-1165.2	4.26827	2.69542	4.19172	2.1537	1.30306	1.69505	0.000100331	-1.13517	down
NewGene_7113	52.7763	22.5736	41.3317	4.9349	3.99937	4.13173	3.48101e-16	-3.19919	down
maker-LG02-augustus-gene-1786.19	7.65433	5.63052	7.94299	2.72353	3.70633	3.33398	3.62184e-09	-1.14945	down
snap_masked-LG01-processed-gene-1818.28	6.49424	13.9619	11.9277	4.78241	5.64631	5.85011	0.000581137	-1.01696	down
NewGene_7016	14.7251	13.2395	18.2552	8.11529	6.66863	6.05314	4.65572e-10	-1.16425	down
maker-LG07-augustus-gene-1242.19	55.0055	38.6873	51.1762	17.2044	17.9574	17.5999	4.11446e-28	-1.48545	down
maker-LG09-augustus-gene-155.1	12.5211	5.44873	9.14236	0.748461	0.626777	1.56338	4.89294e-08	-3.23561	down
NewGene_7265	0.728498	0.587052	0.766417	0.23253	0.115635	0.265415	0.000318689	-1.75008	down
maker-LG05-augustus-gene-833.5	353.874	207.142	293.556	78.1098	67.5102	71.0376	6.80627e-30	-2.00665	down
NewGene_992	9.02857	5.02168	9.70287	2.25053	2.27878	2.37473	7.07276e-12	-1.8047	down
maker-LG02-snap-gene-1765.20	5.17461	3.46344	4.3237	1.69557	1.51564	1.54861	5.19559e-12	-1.46898	down
maker-Contig29-augustus-gene-0.28	40.4949	25.9477	31.9826	13.73	9.75141	11.8797	2.6697e-14	-1.50231	down
NewGene_8158	1.24872	0.961061	1.20355	0.468476	0.255936	0.423481	8.71563e-07	-1.59266	down
maker-LG06-augustus-gene-39.85	2.93645	1.82265	1.8931	1.04266	1.08261	0.739321	1.46883e-05	-1.24317	down
maker-LG06-snap-gene-676.11	1.00509	0.743111	0.903145	0.493374	0.371275	0.371387	0.0024692	-1.13044	down
maker-LG07-snap-gene-1204.26	2.32158	2.08666	2.44029	1.12221	1.04018	1.16231	7.54026e-09	-1.07144	down
maker-LG07-snap-gene-1204.28	46.4781	33.1444	40.5284	16.041	12.6691	14.4744	4.66308e-23	-1.5028	down
maker-LG08-augustus-gene-1115.5	1.55681	0.871077	1.26077	0.654619	0.449719	0.72387	0.00280966	-1.03772	down
maker-LG08-snap-gene-1141.41	3.14577	3.29313	3.35458	1.22591	1.37526	1.19495	2.57446e-21	-1.39298	down
maker-LG07-augustus-gene-881.49	1.09537	1.07778	1.10095	0.377237	0.458976	0.713076	0.00299604	-1.11223	down
maker-LG01-snap-gene-1932.70	0.82003	0.359248	1.11118	0.179876	0.290104	0.373294	0.00677722	-1.46128	down
maker-LG01-snap-gene-11.19	1.27963	1.10373	1.11317	0.56946	0.299465	0.609739	0.000182245	-1.26217	down
NewGene_4502	383.892	305.053	373.966	179.441	164.641	156.466	2.56117e-20	-1.1131	down
snap_masked-Contig42-processed-gene-0.11	5.50016	2.20035	3.92929	0.72199	0.368875	0.811161	4.10092e-08	-2.6264	down
augustus_masked-LG06-processed-gene-55.62	9.37532	7.38422	9.8421	4.44916	1.63139	3.35798	6.17507e-05	-1.51103	down
maker-LG05-augustus-gene-282.3	1.68567	1.63236	1.84069	0.841359	0.801349	0.942272	1.10822e-10	-1.02189	down
NewGene_7256	5.47833	3.2836	4.97698	2.35962	1.97879	1.90482	1.54994e-06	-1.16139	down
maker-LG06-augustus-gene-82.8	3.52688	1.96108	3.14737	0.826389	0.770936	0.664172	9.59645e-14	-1.95846	down
maker-LG02-augustus-gene-1811.78	1.17979	0.796677	0.955567	0.282812	0.549043	0.50589	0.00127336	-1.15571	down
maker-LG06-snap-gene-194.10	47.4013	28.2945	40.4047	9.73777	8.24601	9.58396	7.32774e-32	-2.10112	down
maker-LG09-snap-gene-136.13	2.64473	1.59854	3.14664	0.80073	0.583653	0.68841	3.91014e-05	-1.84305	down
maker-LG02-snap-gene-1749.61	13.5631	8.20185	13.343	2.4386	2.2244	3.21143	1.49479e-25	-2.18513	down
snap_masked-LG01-processed-gene-1813.33	4.41796	7.97566	7.09758	3.49264	2.50076	3.80329	0.000281979	-1.01476	down
maker-LG01-snap-gene-1599.25	17.8374	11.8304	14.2109	7.24318	7.87041	6.73179	2.17815e-08	-1.0354	down
maker-LG01-snap-gene-613.1	0.750473	0.699301	0.742467	0.341065	0.14799	0.291383	4.18044e-05	-1.50809	down
snap_masked-LG09-processed-gene-32.11	12.9159	7.23986	11.2089	4.1566	5.36536	4.87638	8.85812e-07	-1.15276	down
maker-LG06-augustus-gene-260.16	4.78045	3.9524	6.22957	2.28856	2.05788	3.05716	6.06569e-05	-1.03931	down
maker-LG01-augustus-gene-1946.34	32.4501	15.0998	28.7795	4.29539	2.9734	3.34056	2.07772e-18	-2.86383	down
maker-LG09-augustus-gene-20.19	74.5361	50.0517	76.5498	14.9095	10.1992	10.7632	1.47193e-38	-2.51027	down
maker-Contig15-snap-gene-0.0	5.26711	2.69953	5.02935	0.500957	0.608612	0.642379	3.1254e-20	-2.90784	down
maker-LG07-augustus-gene-1169.9	0.994007	1.1789	0.987195	0.460508	0.476615	0.652283	0.00214878	-1.00836	down
maker-Contig37-snap-gene-0.33	0.54216	0.606901	0.532114	0.2236	0.165429	0.310164	0.00804749	-1.28353	down
snap_masked-LG08-processed-gene-1129.75	16.4488	8.89784	12.583	5.42566	4.04131	5.95299	2.20663e-06	-1.32504	down
maker-LG07-snap-gene-886.31	24.7161	27.9639	28.1649	9.77062	5.31229	10.1528	2.16449e-11	-1.69905	down
maker-LG04-snap-gene-0.30	3.51774	4.08977	3.99519	2.03809	1.59543	1.62363	3.5227e-09	-1.16329	down
snap_masked-LG02-processed-gene-1837.38	16.5399	6.27327	7.53067	4.60402	2.1133	3.49198	0.00253434	-1.58758	down
maker-LG06-snap-gene-0.3	6.29511	4.0603	6.84558	1.43744	1.01778	1.15732	1.89827e-23	-2.27134	down
snap_masked-LG01-processed-gene-54.8	23.6154	20.4819	23.9419	10.2141	11.7325	12.471	9.48416e-17	-1.01315	down
NewGene_1715	1.3464	0.558604	1.20798	0.355331	0.484943	0.327335	0.0026025	-1.42342	down
maker-LG01-snap-gene-2038.55	125.466	75.0562	104.311	20.0338	17.984	18.9801	1.16587e-45	-2.44604	down
maker-LG02-snap-gene-1732.52	1.26972	1.11418	0.528685	0.409924	0.438656	0.539374	0.00926685	-1.09582	down
snap_masked-LG07-processed-gene-1186.54	29.0362	24.6518	39.7769	2.94152	1.45632	1.59207	3.08661e-22	-3.97887	down
snap_masked-LG07-processed-gene-1137.5	855.789	513.901	630.811	126.621	60.745	60.5104	2.85618e-09	-3.03224	down
maker-LG01-snap-gene-1821.9	4.19578	2.04961	2.99297	0.511591	0.51115	0.299742	1.06587e-12	-2.81808	down
NewGene_5903	8.57377	6.01448	8.02999	1.97518	3.10312	2.76457	3.82732e-14	-1.56046	down
maker-LG01-augustus-gene-868.4	50.36	22.6724	31.784	11.9071	7.62749	6.46397	0.000130959	-2.03275	down
maker-LG09-snap-gene-189.32	68.119	33.715	56.7041	22.1053	23.6851	20.1161	4.55649e-08	-1.29411	down
maker-LG09-snap-gene-49.30	1.94324	1.10147	1.65969	0.915585	0.650424	0.691983	0.00768213	-1.07218	down
NewGene_4562	2.92527	3.67157	2.72038	1.16249	1.12626	1.94814	0.000758243	-1.04437	down
maker-LG01-snap-gene-1709.17	6.51453	4.90671	6.91872	0.848259	0.413434	0.731827	2.00395e-35	-3.21516	down
maker-LG03-augustus-gene-1492.78	430.858	265.814	410.534	18.3433	10.5563	11.479	1.06757e-40	-4.79831	down
augustus_masked-LG05-processed-gene-207.2	121.875	38.6234	123.192	1.15661	0.468626	0.776964	2.87406e-26	-6.89449	down
maker-LG06-augustus-gene-58.2	3.36899	3.32138	3.70919	1.60795	1.2554	1.95241	3.17995e-08	-1.13614	down
maker-LG01-augustus-gene-1714.24	11.308	8.56874	11.6224	4.0025	4.905	3.20769	3.65428e-13	-1.40491	down
maker-LG01-augustus-gene-1979.31	5.46551	3.05679	7.07087	0.314907	0.357703	0.451496	2.27115e-27	-3.77437	down
NewGene_7186	151.251	69.322	113.964	12.7522	9.23856	8.80879	3.27454e-50	-3.40262	down
maker-LG01-snap-gene-1964.22	364.215	238.229	303.354	135.963	117.238	121.414	2.81767e-16	-1.30074	down
maker-LG01-snap-gene-1982.12	5.90844	2.6314	4.5916	2.21815	2.04478	2.04594	0.00304718	-1.08531	down
NewGene_3195	19.546	19.856	27.6978	2.92721	2.18132	2.20101	1.14359e-67	-3.20806	down
maker-LG08-augustus-gene-1135.2	1.20264	0.814904	1.33356	0.455027	0.502003	0.563308	1.13272e-05	-1.16622	down
snap_masked-LG01-processed-gene-1744.42	3.15866	2.20076	4.95449	0.441624	0.368111	0.405821	2.49414e-20	-3.10348	down
snap_masked-LG07-processed-gene-1208.39	10.4669	9.38148	11.838	5.29266	5.19294	4.05864	1.13868e-09	-1.14593	down
augustus_masked-LG03-processed-gene-1438.5	7.41219	4.25422	6.4545	2.51683	2.51561	2.89369	0.000103056	-1.22304	down
snap_masked-LG01-processed-gene-1788.44	4.64246	4.16216	4.16498	1.82204	2.17695	1.95125	4.00407e-13	-1.15537	down
snap_masked-LG04-processed-gene-99.3	6.93384	4.44003	5.62748	1.92914	2.0426	1.63759	9.31881e-13	-1.62734	down
maker-LG04-snap-gene-163.60	1.47291	0.63649	1.19623	0.561508	0.273425	0.381224	0.00100936	-1.4502	down
augustus_masked-LG09-processed-gene-20.82	21.9111	5.21603	9.64907	0	0.128224	0	8.85114e-05	-8.09742	down
maker-LG03-augustus-gene-1531.51	3.51572	3.16828	2.07699	1.04927	0.753492	1.40321	6.4755e-06	-1.47448	down
maker-LG03-snap-gene-1560.71	0.517976	0.739535	0.608202	0.275102	0.232899	0.339821	6.92032e-06	-1.16352	down
maker-LG04-augustus-gene-1367.9	2.46803	1.3828	2.69019	1.37878	0.865703	0.910674	0.00273702	-1.07018	down
maker-LG06-snap-gene-85.38	37.1284	10.3327	25.2857	2.20035	1.28919	1.20482	1.52103e-09	-3.96587	down
maker-LG09-snap-gene-259.6	1.77007	2.25288	2.80813	0.643847	0.733574	1.62992	0.00588901	-1.20672	down
maker-LG03-augustus-gene-102.27	2.20267	1.53496	2.54644	0.984388	1.12502	0.520961	0.00102365	-1.26618	down
maker-Contig7-snap-gene-0.31	1.13864	1.04893	1.35982	0.364843	0.558804	0.757493	0.00365601	-1.10239	down
snap_masked-LG07-processed-gene-1188.40	58.2606	52.2277	74.2325	5.55973	2.73098	2.91933	4.49005e-22	-4.05831	down
maker-LG01-snap-gene-59.12	29.7576	21.3322	25.9673	11.6729	11.8154	9.37965	6.81979e-14	-1.25628	down
maker-LG01-augustus-gene-2007.42	2.80656	1.86552	1.68361	0.893323	0.830062	1.16265	0.000103056	-1.17055	down
maker-LG06-augustus-gene-158.55	35.9425	25.5363	36.5193	15.8112	13.3687	20.2887	3.0297e-07	-1.01434	down
maker-LG05-augustus-gene-156.14	123.585	67.1837	110.544	12.7068	10.1387	13.5414	1.41297e-51	-3.07682	down
maker-LG06-augustus-gene-294.11	16.4021	10.3638	14.3739	4.32923	3.39198	5.71706	2.08386e-13	-1.64199	down
maker-LG01-snap-gene-1828.47	1.90849	2.90356	2.26642	0.77219	0.862729	1.36623	0.00020034	-1.26041	down
maker-LG01-augustus-gene-1812.35	7.81307	4.09995	7.56013	1.90224	1.42031	1.60817	6.98971e-16	-2.00347	down
maker-LG01-snap-gene-1903.10	117.726	112.294	118.867	63.2872	46.6138	67.3537	1.55987e-11	-1.0041	down
NewGene_2714	7.141	3.80167	5.03668	2.18194	1.77205	1.90239	0.000464378	-1.45107	down
NewGene_6718	0.741088	0.709542	0.897366	0.358444	0.248523	0.274165	0.00151035	-1.41632	down
augustus_masked-LG09-processed-gene-58.9	1150.92	508.46	792.744	25.2263	11.6437	15.9825	1.02879e-28	-5.55679	down
snap_masked-LG01-processed-gene-1978.10	1.38866	0.902109	1.10798	0.378248	0.485058	0.516355	0.000308402	-1.31041	down
snap_masked-LG07-processed-gene-1172.29	1.49232	1.142	1.3764	0.561709	0.403259	0.400947	1.91796e-05	-1.54501	down
snap_masked-LG02-processed-gene-1806.60	2.87988	1.85214	2.76127	0.863724	1.38711	1.57065	0.000640324	-1.00206	down
maker-LG08-augustus-gene-1125.83	11.5133	8.72796	12.9723	2.86888	1.94761	2.18364	7.82505e-30	-2.26951	down
maker-LG08-augustus-gene-1127.81	22.5571	20.4091	21.3445	12.3255	8.98818	11.0643	5.43537e-11	-1.01508	down
augustus_masked-LG07-processed-gene-1219.1	12.8484	6.44974	11.2404	1.90241	1.68734	1.90636	5.80303e-29	-2.50062	down
maker-LG06-augustus-gene-1233.26	9.8392	2.21797	7.16226	0.854531	1.01151	0.632357	4.27913e-05	-2.96356	down
NewGene_234	1.11579	0.675954	0.978263	0.481801	0.516905	0.28888	0.00619066	-1.00755	down
maker-LG01-snap-gene-1811.30	10.1391	18.7786	26.0077	1.89551	0.994786	2.21195	4.40376e-10	-3.44505	down
maker-Contig11-snap-gene-0.50	1.43558	2.08409	1.70234	1.00205	0.662086	0.967235	0.000348556	-1.01233	down
maker-LG06-augustus-gene-104.42	47.7629	35.1788	45.3924	22.3651	17.3509	21.6166	1.49384e-11	-1.09179	down
maker-LG04-snap-gene-14.6	6.3512	4.67485	5.79261	3.46966	2.13486	2.93213	3.82778e-05	-1.00099	down
maker-LG01-snap-gene-1899.33	28.1548	9.23474	18.2905	2.82414	2.39802	3.37819	3.99559e-07	-2.72012	down
NewGene_7831	6.35691	5.91771	5.77472	2.66178	2.34684	1.92772	4.95816e-17	-1.44803	down
snap_masked-LG01-processed-gene-1851.17	126.504	71.5298	103.482	41.3141	38.5971	41.0601	5.36806e-13	-1.34544	down
NewGene_7667	1.85252	2.38321	1.91063	0.600473	0.787693	0.802117	5.56676e-07	-1.51324	down
NewGene_1503	17.3867	8.24001	13.9423	7.00122	5.22119	6.34233	8.38629e-05	-1.11809	down
snap_masked-LG02-processed-gene-1823.39	30.4058	11.9863	23.4523	3.51354	2.02423	1.84532	2.94407e-17	-3.17325	down
maker-LG06-augustus-gene-42.72	0.4926	0.42837	0.547628	0.217846	0.190791	0.259729	0.000529768	-1.16261	down
maker-LG03-augustus-gene-1573.34	1.27596	1.18471	1.37412	0.462757	0.384177	0.82279	0.00147487	-1.2168	down
maker-LG03-augustus-gene-1532.25	393.838	234.761	370.016	15.0335	9.04304	9.57398	2.59108e-44	-4.91266	down
maker-LG07-snap-gene-1196.39	425.421	363.244	412.763	206.062	142.459	172.759	4.88402e-16	-1.22975	down
snap_masked-LG02-processed-gene-1820.17	25.7605	21.332	23.6988	11.5508	6.71281	15.6163	0.000714426	-1.0913	down
maker-LG02-snap-gene-391.6	23.0791	20.1735	26.024	11.0791	10.9202	10.2577	2.8225e-19	-1.12809	down
maker-LG06-augustus-gene-455.26	75.2807	44.6506	58.1163	25.9421	20.075	18.582	4.71578e-13	-1.48774	down
NewGene_8148	98.4582	58.6822	84.7253	14.6	13.5509	17.9511	3.96878e-58	-2.63951	down
augustus_masked-LG02-processed-gene-396.2	1.86985	2.64945	2.76025	1.22158	0.648527	1.50282	0.00221788	-1.1309	down
maker-LG01-snap-gene-1975.8	363.943	239.954	286.79	128.764	114.337	115.515	9.3142e-18	-1.3399	down
NewGene_5786	1.84756	1.10624	1.76174	0.490333	0.66968	0.750919	6.4435e-05	-1.34257	down
maker-LG04-snap-gene-1468.6	81.3579	51.0158	65.9162	31.3963	31.0257	34.4616	2.87872e-10	-1.06236	down
snap_masked-LG06-processed-gene-365.3	1.08904	0.77061	1.98035	0.484516	0.426841	0.490782	0.00171399	-1.45555	down
snap_masked-Contig1-processed-gene-0.44	115.797	70.1248	94.2454	23.1143	18.8477	19.2923	3.36572e-36	-2.21943	down
maker-LG01-snap-gene-1413.1	1.68898	1.58553	1.79914	0.827748	0.974189	0.777205	0.000301305	-1.00071	down
maker-LG06-augustus-gene-88.60	122.404	41.2473	86.8912	10.1755	5.49496	5.30803	1.3133e-09	-3.59479	down
augustus_masked-LG09-processed-gene-53.29	811.567	344.911	594.475	15.3573	7.11399	10.4998	6.88315e-32	-5.75068	down
maker-LG06-augustus-gene-316.57	2.20857	1.37548	2.175	1.12938	0.823337	0.723764	0.000315955	-1.12517	down

## Sheet: Table S3
Table S3. Specially expressed DEGs in the T5 vs T2 group of the style
OriGene ID	T5-1_FPKM	T5-3_FPKM	T5-2_FPKM	T2-1_FPKM	T2-2_FPKM	T2-3_FPKM	FDR	log2FC	Regulated
maker-LG01-snap-gene-1785.31	10.5166	12.053	7.19672	38.2979	20.1696	21.0816	3.03476e-07	1.5472	up
maker-LG03-augustus-gene-1530.51	1.23967	1.95909	1.26282	3.17266	2.02074	4.44119	0.00231344	1.23079	up
maker-LG07-augustus-gene-1176.14	0.385481	0.436112	0.280057	0.883141	1.07202	0.967719	0.000731491	1.47898	up
NewGene_2587	1.84026	1.73224	1.1887	3.50779	4.2561	2.89335	1.51112e-05	1.05511	up
maker-LG05-augustus-gene-574.9	3.72494	3.50555	1.57482	22.4434	9.94568	14.7719	2.86504e-06	2.54913	up
maker-LG01-snap-gene-1581.16	1.70926	2.10127	1.46943	8.07385	4.46716	4.25254	3.62488e-07	1.79221	up
maker-LG07-snap-gene-1222.20	3.8958	3.37281	3.91268	7.88393	10.0757	8.83597	6.17865e-18	1.38673	up
maker-LG05-snap-gene-78.34	1.98556	2.41686	1.22368	4.85832	4.51002	4.51083	5.29189e-08	1.41999	up
maker-LG08-snap-gene-1131.59	5.49842	6.45087	3.2708	23.3035	10.2342	13.4627	0.00065896	1.75483	up
maker-LG01-snap-gene-1931.11	3.09874	2.75411	4.80474	5.3949	9.09712	8.20948	0.000393692	1.21161	up
maker-LG05-augustus-gene-217.23	1.00137	1.27532	0.888131	2.452	1.95144	1.43491	0.000376605	1.01042	up
NewGene_1551	1.102	2.10611	0.814267	3.92039	4.52536	3.50998	4.97429e-06	1.6793	up
NewGene_3022	1.57586	1.37015	1.0023	3.24344	2.73224	3.49419	3.28346e-10	1.38506	up
maker-LG07-snap-gene-169.6	0.215079	0.227259	0.141445	0.578024	0.41818	0.475693	0.000121999	1.44836	up
NewGene_6847	0.795827	0.92007	0.519138	2.35328	1.43327	2.57716	9.26262e-06	1.65025	up
maker-LG08-augustus-gene-1132.22	2.55516	1.67262	2.46482	4.22061	10.8056	7.50268	1.21059e-08	1.8762	up
maker-LG08-augustus-gene-1132.27	140.857	142.133	133.287	269.481	293.604	270.635	5.05848e-39	1.12881	up
snap_masked-LG01-processed-gene-1971.30	38.9589	42.719	43.1052	82.1213	77.3724	81.15	5.39523e-31	1.07354	up
NewGene_7247	0.571086	0.680216	0.422799	4.81586	2.1691	4.06257	1.28046e-15	2.82595	up
maker-LG08-augustus-gene-1134.49	56.6031	69.1553	50.3707	162.26	112.794	127.169	7.0602e-13	1.31871	up
maker-LG01-snap-gene-1935.84	1.35664	1.43867	1.02462	5.82969	3.81524	4.90529	1.61498e-15	2.04588	up
maker-LG01-snap-gene-1957.25	22.5942	14.6636	22.6295	177.573	131.871	142.4	6.97374e-54	3.04297	up
snap_masked-LG01-processed-gene-1864.50	2.33353	1.74156	0.791375	4.88403	3.32929	4.44341	0.00154559	1.49136	up
maker-LG01-snap-gene-1988.1	161.201	172.743	162.468	398.216	311.994	341.519	1.21897e-22	1.20998	up
NewGene_6195	0.849187	0.960888	0.736726	2.51253	1.96173	1.71364	2.00047e-05	1.3899	up
NewGene_6229	2.5132	2.75083	2.79354	5.88938	4.22957	4.84169	4.50457e-05	1.02131	up
augustus_masked-LG03-processed-gene-1570.58	5.71739	9.15167	12.9889	16.5498	18.0311	17.1934	0.00101735	1.01565	up
maker-LG08-snap-gene-1112.51	231.301	275.915	176.765	467.468	457.063	411.684	5.44401e-10	1.094	up
snap_masked-LG06-processed-gene-322.6	6.75645	8.59106	4.90084	28.8227	25.606	24.8892	2.28437e-25	2.09599	up
NewGene_1852	2.10252	5.40871	1.76327	36.1384	18.5947	25.9477	1.86273e-07	3.24075	up
maker-LG05-augustus-gene-88.34	19.6721	27.0207	13.1997	35.0407	42.0364	34.8383	6.88288e-05	1.02864	up
maker-LG07-snap-gene-1182.32	0.926163	0.972657	0.460077	1.88228	0.992149	1.50286	0.00744358	1.01379	up
maker-LG06-augustus-gene-351.2	0.692389	0.9917	0.570805	1.74612	1.08362	1.54776	0.00974884	1.07983	up
maker-LG09-snap-gene-163.50	2.54355	1.55838	2.05088	4.19327	8.43669	6.23675	1.47903e-09	1.74229	up
augustus_masked-LG05-processed-gene-121.31	2.99526	1.97602	2.49809	6.73114	18.2122	11.9521	8.11148e-14	2.4303	up
NewGene_1261	1.85367	1.73906	0.770033	6.06785	3.26986	5.50711	1.03549e-06	1.88275	up
maker-LG06-augustus-gene-449.17	0.730758	0.59543	0.391589	0.97448	3.50459	2.00174	9.54677e-06	2.03058	up
maker-LG05-augustus-gene-316.3	204.77	254.932	232.488	1016	832.462	796.977	8.60833e-47	2.06125	up
augustus_masked-LG05-processed-gene-49.0	12.8897	14.4069	5.68064	27.6795	17.7905	21.6441	0.000674862	1.15319	up
snap_masked-Contig19-processed-gene-2.33	3.22619	3.09718	2.9152	7.87661	7.90489	8.03422	8.73882e-29	1.49195	up
maker-LG02-augustus-gene-1803.27	0.478384	0.260728	0.180883	0.572757	1.32315	0.95054	0.00066265	1.74196	up
maker-LG09-augustus-gene-20.29	72.2788	50.4311	54.1482	135.633	104.377	125.998	1.51178e-11	1.1768	up
NewGene_3693	0.694942	0.197269	0.746497	1.48602	1.62581	1.21541	0.00344109	1.49545	up
augustus_masked-LG01-processed-gene-1800.0	4.97146	2.43404	2.6026	8.24177	9.00656	8.24174	1.78819e-07	1.47561	up
maker-LG01-snap-gene-2034.53	5.22053	3.64222	4.05925	8.05859	7.49648	9.45193	0.000159315	1.07796	up
maker-LG05-snap-gene-1310.27	0.472547	0.498867	0.45103	1.19471	0.801475	1.25234	0.000141943	1.3033	up
maker-LG01-augustus-gene-1846.66	5.0268	6.59195	2.27312	14.8623	10.531	10.5932	0.000105977	1.48945	up
maker-LG01-augustus-gene-1759.11	1.4711	1.40273	0.54226	2.30311	2.30165	2.95886	0.00210991	1.25842	up
maker-LG06-snap-gene-94.68	17.2478	19.9961	27.0425	57.2622	84.1092	77.2914	3.48548e-19	1.89009	up
maker-LG07-snap-gene-435.3	68.4536	72.2594	42.8258	366.352	200.091	319.256	6.82314e-21	2.39796	up
maker-LG09-snap-gene-291.57	6.03242	5.32523	6.40071	12.8136	14.5338	12.0743	1.41597e-22	1.27812	up
maker-LG06-augustus-gene-1132.7	8.1239	7.35515	6.30666	19.5452	11.9289	15.4214	6.02249e-09	1.23282	up
augustus_masked-LG06-processed-gene-979.11	3.8508	7.53952	4.46935	12.1233	9.20955	8.61517	0.00179987	1.03619	up
maker-LG03-augustus-gene-1547.46	0.415851	0.404597	0.347221	2.73191	1.65729	2.08776	7.4907e-15	2.58727	up
snap_masked-LG01-processed-gene-1839.32	6.53574	6.04472	2.54036	14.8266	9.97319	10.2805	0.000468033	1.34127	up
NewGene_8096	0.103189	0.146963	0.038896	0.864432	0.449714	0.625781	3.69429e-08	2.78822	up
maker-LG01-snap-gene-1486.7	1.34086	2.74394	0.748631	4.72599	3.56176	4.26864	0.000581215	1.4936	up
maker-LG06-snap-gene-1039.4	0.478735	0.407678	0.270543	0.997331	0.696498	0.746994	0.000617584	1.19781	up
maker-LG01-snap-gene-879.0	0.269506	0.707992	0.546063	1.99275	2.2978	1.32904	8.77647e-06	1.98683	up
augustus_masked-LG08-processed-gene-346.0	12.1228	15.2861	12.8671	29.8796	27.3685	26.4647	8.20528e-14	1.18012	up
maker-LG02-snap-gene-153.3	43.6219	40.3133	33.217	116.517	147.053	156.118	4.37264e-36	1.96569	up
snap_masked-LG01-processed-gene-1932.45	1.28697	0.853631	0.944183	4.92692	3.52055	4.49056	2.00738e-17	2.1888	up
snap_masked-LG09-processed-gene-1097.8	12.4915	12.5059	11.8111	23.9651	24.1644	24.9239	1.2635e-27	1.11411	up
maker-LG01-snap-gene-1454.16	1.0881	0.96419	0.688243	2.61427	2.02099	1.36254	0.00149292	1.24673	up
maker-LG01-snap-gene-687.8	0.789354	1.27557	0.632678	3.70502	2.29175	3.27074	1.05978e-09	1.89296	up
NewGene_3714	8.21774	9.69571	5.73552	20.4013	14.1988	17.747	4.40768e-07	1.26817	up
maker-LG02-augustus-gene-1791.39	0.532736	0.421531	0.427288	0.567963	1.07695	1.19044	0.00558307	1.14455	up
snap_masked-Contig17-processed-gene-2.17	2.68424	1.73265	1.27671	5.62742	3.27413	4.47276	3.05526e-05	1.35784	up
maker-LG09-augustus-gene-21.68	56.0046	67.6412	33.2175	138.035	136.851	155.912	2.45181e-11	1.58398	up
NewGene_1566	76.7337	52.5287	66.5018	191.505	209.036	204.304	1.71955e-31	1.75675	up
NewGene_3059	13.3279	12.2967	13.4761	29.7365	21.565	25.0172	2.938e-13	1.08931	up
NewGene_5595	7.93858	7.88802	7.3488	17.5814	16.8965	15.4358	7.90703e-25	1.23316	up
maker-LG05-augustus-gene-1284.21	0.374978	0.523575	0.634313	2.26105	1.6842	1.5704	5.28458e-10	1.97223	up
maker-Contig24-snap-gene-1.42	0.315205	0.23946	0.183066	0.471142	1.03129	0.597181	0.000692275	1.62018	up
snap_masked-LG03-processed-gene-1577.62	10.9718	7.29472	4.30548	38.4969	25.7893	30.1788	7.99054e-12	2.18521	up
maker-LG06-augustus-gene-1319.20	3.93912	5.1913	3.46412	9.43046	8.1533	6.89958	7.65322e-07	1.08617	up
augustus_masked-LG06-processed-gene-48.30	88.2801	93.5196	81.2856	216.635	159.562	197.752	1.53895e-18	1.25188	up
maker-LG09-snap-gene-53.11	3.70439	3.61282	3.10651	8.36238	6.01302	6.56733	9.76511e-10	1.13377	up
maker-LG08-snap-gene-953.0	32.5914	39.3976	28.8997	91.3017	91.6487	85.8528	7.8823e-29	1.54042	up
snap_masked-LG03-processed-gene-32.9	35.7575	39.1734	35.0258	82.8255	59.1807	77.1951	2.14311e-13	1.12133	up
maker-LG03-augustus-gene-1559.60	6.40838	7.11956	6.16674	15.9057	16.6576	15.7808	5.68039e-38	1.42037	up
maker-LG01-snap-gene-1790.31	20.8022	19.1542	9.75955	36.7227	33.1449	34.7737	6.26994e-06	1.2012	up
maker-LG08-augustus-gene-983.5	67.0348	72.74	67.6772	180.215	187.341	181.676	3.61595e-78	1.53101	up
maker-LG05-augustus-gene-437.5	41.5709	41.6744	38.1159	80.4839	71.8808	74.7942	3.40062e-27	1.03127	up
augustus_masked-LG05-processed-gene-1177.1	7.5286	7.62876	6.48313	20.3977	18.0413	20.5385	4.82626e-19	1.56367	up
maker-LG06-augustus-gene-1234.5	1.26622	0.72488	0.930142	1.61782	4.08095	2.4732	2.39343e-05	1.60669	up
snap_masked-LG01-processed-gene-1975.17	0.255928	0.563616	0.508429	0.749831	1.07729	0.919417	0.00893826	1.15455	up
maker-LG01-snap-gene-223.42	1.78234	2.46759	2.35136	4.46109	4.3052	4.9895	1.00056e-08	1.18051	up
maker-LG09-augustus-gene-448.0	1.33496	2.02855	1.29034	5.39464	4.05966	3.03157	3.17073e-06	1.54746	up
snap_masked-LG06-processed-gene-78.79	0.379767	0.998838	0.419509	1.73443	1.53722	2.2389	0.00068357	1.67784	up
NewGene_1298	0.832574	1.55997	0.956417	2.38973	2.78548	2.31605	0.000475575	1.27309	up
NewGene_5513	9.26896	11.0525	4.82137	27.0303	14.1481	16.739	0.000113373	1.33135	up
maker-LG05-augustus-gene-31.43	13.1065	10.9673	18.3285	27.548	30.1461	24.4644	4.27282e-07	1.08132	up
maker-LG06-augustus-gene-183.12	0.525247	0.926063	0.595649	1.24122	1.64105	1.29128	0.00277698	1.13392	up
maker-LG08-augustus-gene-15.0	6.57528	7.60463	2.97507	12.4918	11.5425	13.2103	7.73514e-05	1.2438	up
snap_masked-LG01-processed-gene-1721.18	21.0624	20.6673	18.7336	56.2309	42.824	45.4362	8.33858e-23	1.38436	up
maker-LG01-snap-gene-793.43	2.82623	4.43996	2.66647	9.00377	7.10165	6.52514	4.97694e-08	1.31423	up
augustus_masked-LG05-processed-gene-227.14	58.1022	78.407	73.2575	151.733	154.968	137.521	2.68296e-16	1.20848	up
maker-LG07-snap-gene-1198.22	2.47589	3.09455	2.4913	5.92265	4.76718	5.00836	2.21172e-10	1.08779	up
maker-LG06-snap-gene-411.0	0.249297	0.526445	0.309657	1.20013	0.594811	0.961542	0.000974652	1.45118	up
snap_masked-LG04-processed-gene-1318.3	0.240866	0.327476	0.239383	2.56492	2.24382	2.31808	1.92123e-09	3.15502	up
NewGene_1777	11.7141	9.14512	10.4907	29.2737	13.0394	15.7741	0.00232086	1.0206	up
NewGene_3406	0.467442	0.2158	0.300966	0.459986	1.45324	0.763361	0.00369727	1.47126	up
maker-LG01-snap-gene-108.31	2.72386	2.96465	1.88231	5.12465	4.16863	5.02339	2.15167e-07	1.04343	up
augustus_masked-LG08-processed-gene-526.10	2.61332	3.83458	1.48563	7.09884	5.69601	6.37995	0.00025632	1.39073	up
maker-LG01-snap-gene-1638.19	1.1041	1.4052	1.13353	3.48777	3.4938	3.55963	1.6643e-13	1.64086	up
maker-LG01-snap-gene-1638.16	8.97843	9.99427	8.30753	43.5477	19.6447	25.9021	1.39572e-11	1.83553	up
maker-LG06-augustus-gene-232.13	2.20457	2.21733	1.78495	5.05698	3.54203	2.96588	0.0019372	1.02484	up
maker-LG07-augustus-gene-1232.85	17.1947	20.4848	8.37316	34.8727	28.6809	27.2429	0.000520597	1.10641	up
maker-LG01-snap-gene-795.4	3.90346	4.89058	3.28067	11.5632	8.28507	7.57213	5.80858e-09	1.31064	up
maker-LG08-augustus-gene-991.2	2.02381	2.0692	1.93664	4.10302	3.89724	3.70289	2.55015e-17	1.08321	up
maker-LG02-augustus-gene-936.2	19.7466	12.7681	16.8095	25.9081	40.1244	40.7526	6.301e-08	1.23948	up
snap_masked-LG01-processed-gene-1827.51	78.9051	94.686	72.3107	204.527	209.92	189.567	7.18199e-26	1.42283	up
NewGene_3316	1.06837	2.21561	0.679171	5.16623	2.83672	3.17559	0.00101309	1.60623	up
maker-LG01-snap-gene-1805.10	438.738	413.535	398.383	927.521	1128.76	1042.66	2.90873e-41	1.43569	up
maker-LG06-augustus-gene-350.46	13.3854	13.4337	9.8399	32.92	23.5401	29.9749	4.19749e-14	1.36443	up
maker-LG05-augustus-gene-28.53	179.612	140.852	161.544	344.99	327.388	353.096	2.52017e-25	1.21587	up
maker-LG06-augustus-gene-413.30	1.21215	1.04679	0.426341	1.96124	1.53001	1.93155	0.00774774	1.13736	up
NewGene_3229	0.970245	1.17	0.546321	1.75845	2.49468	2.29151	0.00023467	1.39228	up
augustus_masked-LG03-processed-gene-380.0	1.80774	2.18458	1.53501	4.90958	3.25136	4.12141	3.0485e-08	1.27293	up
maker-LG06-augustus-gene-566.0	13.8101	12.8778	7.90275	27.8784	19.1963	23.7718	1.50979e-06	1.16183	up
maker-LG07-snap-gene-1002.2	1.74691	2.83831	2.42203	6.44211	4.87814	4.00157	1.52437e-05	1.25295	up
snap_masked-LG06-processed-gene-1316.9	5.21476	4.72785	10.3191	13.7733	22.7139	18.4612	9.14154e-07	1.56358	up
maker-LG02-snap-gene-1195.1	0.744698	0.708136	0.794328	2.72123	2.25289	2.13994	1.66838e-13	1.79393	up
maker-LG06-augustus-gene-11.53	68.8569	72.9569	51.921	131.356	115.722	128.075	1.4332e-12	1.08033	up
maker-LG04-snap-gene-1355.7	19.6423	29.0373	14.7348	75.8367	66.9878	59.0615	1.31721e-13	1.79754	up
maker-LG01-snap-gene-1679.15	1.60455	1.3259	1.15891	2.85207	2.75732	2.43133	5.63283e-08	1.09808	up
maker-LG02-snap-gene-450.3	125.836	213.289	228.072	271.042	530.962	412.955	3.33781e-05	1.22282	up
maker-LG09-augustus-gene-9.11	0.39487	0.328524	0.47195	0.962727	0.858502	0.865971	5.02659e-06	1.29104	up
maker-LG07-snap-gene-1198.16	103.445	104.363	41.471	230.769	151.575	206.433	3.4187e-05	1.36867	up
maker-LG02-snap-gene-1819.30	1.77228	2.08922	2.45218	3.61484	4.53315	4.7188	0.00340124	1.13613	up
NewGene_7019	2.20634	1.28368	1.5237	3.3106	3.01119	3.59216	8.12114e-06	1.1319	up
snap_masked-Contig27-processed-gene-1.42	7.4424	7.44867	9.56346	31.9208	23.201	19.6441	7.64606e-13	1.74274	up
maker-LG06-augustus-gene-3.71	9.98767	7.63792	8.45065	19.5996	18.9394	16.9019	1.39928e-16	1.21706	up
maker-LG01-snap-gene-1886.16	1.67284	2.30964	1.26347	5.49845	3.98841	4.43176	1.51337e-07	1.51948	up
maker-LG04-snap-gene-1116.3	15.7909	22.4089	9.99083	35.7349	26.7359	27.3981	0.00042114	1.02676	up
maker-LG06-augustus-gene-1246.39	1.03749	1.1153	1.44697	2.59627	2.17267	2.02115	0.00523994	1.04914	up
maker-LG09-augustus-gene-41.31	114.1	125.399	59.1896	631.289	284.286	475.9	6.83509e-07	2.34842	up
augustus_masked-LG06-processed-gene-280.21	0.884635	1.00077	1.09733	2.24139	2.42334	2.40631	3.05251e-06	1.35124	up
maker-LG06-snap-gene-424.40	17.9026	24.4847	15.8833	43.8722	38.0314	37.8509	2.39914e-10	1.16571	up
augustus_masked-LG03-processed-gene-74.2	1.12541	1.12456	0.949384	2.38534	1.94485	1.91405	1.41108e-07	1.08943	up
maker-LG08-snap-gene-1164.7	1.36654	1.56316	0.733832	4.15162	2.79696	2.52973	8.3132e-05	1.49927	up
maker-LG07-augustus-gene-73.1	56.454	60.965	26.7822	95.247	93.6809	105.733	3.78466e-05	1.15865	up
maker-LG06-snap-gene-1097.24	7.50374	11.5401	12.3158	45.4594	39.8809	41.8887	4.08132e-28	2.14499	up
maker-LG08-augustus-gene-1148.25	2.52291	2.82759	1.77281	6.32109	4.59702	5.34939	8.79692e-09	1.3151	up
snap_masked-LG01-processed-gene-1721.22	25.4417	25.9498	23.3831	74.0854	52.5693	62.8772	9.78072e-23	1.46849	up
maker-LG02-augustus-gene-1812.30	11.0409	9.26966	8.83387	24.2926	19.3068	20.4572	1.86985e-16	1.26473	up
maker-LG01-snap-gene-1906.87	3.58823	4.41592	3.23475	8.76208	8.10878	7.54307	3.174e-13	1.244	up
maker-LG04-snap-gene-1278.7	1.33182	1.57164	1.08087	3.84578	2.99546	3.60514	1.03629e-11	1.50987	up
maker-LG02-snap-gene-1316.2	94.6173	95.5182	120.222	213.263	176.271	231.324	6.4837e-13	1.12504	up
NewGene_7847	2.06802	2.67754	2.16426	6.42926	3.78999	6.88055	7.6115e-07	1.42669	up
snap_masked-LG04-processed-gene-191.18	1.88881	2.1948	2.0133	4.55191	4.94203	4.14012	2.73241e-15	1.28746	up
maker-LG06-augustus-gene-261.5	1.73772	1.8538	1.68246	6.55836	4.95817	5.34748	5.90962e-26	1.80188	up
NewGene_7096	0.331327	0.376263	0.761094	0.976269	1.44752	1.07704	0.00837501	1.33433	up
maker-LG06-snap-gene-60.71	5.1872	3.39348	7.0573	15.7206	15.1449	13.5863	7.56784e-11	1.63497	up
maker-LG03-snap-gene-1583.93	0.853225	0.843783	0.691961	0.945816	2.99139	1.66539	0.00216483	1.35576	up
maker-LG08-augustus-gene-1130.30	0.871913	1.2088	0.871672	2.67615	1.78364	2.31199	0.000214495	1.30756	up
maker-LG04-augustus-gene-1375.10	10.379	11.6382	5.5079	21.081	15.8892	20.8357	1.28099e-05	1.19706	up
maker-LG04-snap-gene-651.1	1.14365	2.29647	2.36537	6.57842	5.74203	5.47445	2.06263e-09	1.73944	up
maker-LG01-snap-gene-1865.4	4.7533	4.64907	2.79251	12.426	6.97258	8.29785	5.77259e-06	1.31124	up
maker-LG02-snap-gene-1473.10	0.146522	0.570007	0.264328	1.8468	3.26979	1.75231	9.88371e-09	2.88826	up
maker-LG06-snap-gene-76.1	2.94166	2.34249	4.56415	8.28585	9.14997	7.34559	1.44815e-08	1.45977	up
maker-LG03-snap-gene-159.36	3.79278	6.75632	3.66413	18.8113	7.53789	11.5362	5.29506e-05	1.5388	up
maker-LG05-augustus-gene-209.14	22.2539	21.0097	12.6505	35.684	55.5018	45.5962	1.47718e-08	1.41681	up
maker-LG04-snap-gene-351.26	7.92254	9.40637	6.16499	17.519	14.4627	14.9666	1.92022e-09	1.12448	up
maker-LG04-snap-gene-1416.2	0.778424	0.893441	0.983885	2.12569	1.75536	1.46598	9.63034e-05	1.14023	up
maker-LG04-snap-gene-1471.24	7.72201	10.6386	10.6053	44.0897	38.7117	41.3906	1.80091e-46	2.22565	up
maker-LG01-snap-gene-1722.52	4.16918	4.29557	4.17835	9.05575	7.10647	7.03582	1.45235e-08	1.00282	up
maker-LG01-snap-gene-1800.24	84.129	209.872	153.139	280.029	334.066	271.028	0.000246073	1.11025	up
NewGene_275	0.713693	1.14878	0.492774	2.02627	1.11606	2.28526	0.00369312	1.28563	up
maker-LG02-snap-gene-1683.19	0.837048	1.37709	0.871005	2.4081	1.9179	2.19947	0.000270091	1.19285	up
maker-LG04-snap-gene-6.18	5.32213	9.24194	5.89472	24.0514	13.701	14.9938	1.91615e-06	1.48948	up
maker-LG01-snap-gene-1893.31	24.0726	25.9728	15.9186	65.2121	44.4493	49.1978	6.79133e-10	1.39615	up
maker-LG06-augustus-gene-314.4	4.51942	7.66128	3.78391	11.1035	15.3734	16.2149	6.63221e-08	1.53924	up
maker-LG06-augustus-gene-314.1	8.49893	11.1706	7.4949	17.8488	15.8094	17.5597	4.23005e-09	1.03922	up
snap_masked-LG01-processed-gene-1764.22	0.354671	0.501979	0.124457	0.949518	1.02163	1.40965	0.000382123	1.86289	up
maker-LG06-augustus-gene-193.3	3.62646	4.74809	2.00567	15.0663	9.91203	11.8066	2.39914e-10	1.94902	up
snap_masked-LG01-processed-gene-1437.5	0.706719	0.577426	1.38966	2.36271	1.63103	2.06866	0.00196017	1.31218	up
maker-LG08-augustus-gene-169.1	4.69561	11.8905	5.46247	26.4766	22.4782	25.0687	6.56921e-09	1.86939	up
NewGene_2418	3.40057	3.63458	3.04975	7.15769	6.3029	6.618	4.10381e-14	1.09869	up
maker-LG01-snap-gene-1673.26	0.385947	0.396274	0.742024	1.06829	0.951066	1.06807	0.000999313	1.14101	up
augustus_masked-LG01-processed-gene-477.2	314.366	302.406	339.449	710.091	700.482	617.149	5.02926e-28	1.21155	up
snap_masked-LG08-processed-gene-1175.23	1.96764	2.73747	1.49472	27.0459	13.1742	18.9997	6.82314e-21	3.33119	up
maker-LG04-snap-gene-17.63	1.89749	1.82539	2.92586	10.8168	12.4208	10.461	1.51319e-32	2.46914	up
NewGene_7742	1.48734	0.985056	0.874373	2.64493	2.80752	2.24885	1.87843e-06	1.32887	up
snap_masked-LG04-processed-gene-1340.23	39.9656	30.7007	31.3353	69.5828	58.1156	63.9584	2.22951e-12	1.0373	up
snap_masked-LG02-processed-gene-1807.34	11.6772	9.92158	9.23804	27.3021	22.0303	22.9935	5.21039e-19	1.35746	up
snap_masked-LG06-processed-gene-581.6	19.4397	24.666	19.2823	39.9879	42.0628	39.8776	8.08578e-15	1.0693	up
maker-LG01-snap-gene-1888.25	13.4466	14.8098	8.79699	42.2166	28.9491	29.0917	7.12101e-11	1.56338	up
NewGene_2025	0.897943	1.13658	0.389352	2.20237	1.76058	2.19479	0.000114236	1.45619	up
maker-LG06-snap-gene-12.6	5.66146	6.39619	4.21846	13.6999	8.45173	10.4003	8.58146e-06	1.12512	up
maker-LG03-snap-gene-859.3	3.92475	3.785	3.21521	7.84045	7.65005	7.38956	1.6593e-24	1.19269	up
NewGene_5060	0.173332	0.457569	0.156754	0.798877	0.603291	1.08809	0.000104994	1.68112	up
NewGene_4330	1.1413	0.941011	0.4871	1.34639	2.36187	1.98799	0.000219611	1.12559	up
augustus_masked-LG06-processed-gene-309.27	9.78286	12.3868	9.97729	37.9858	33.845	28.2773	2.3454e-22	1.76303	up
NewGene_596	0.859808	0.81941	1.31662	2.52957	1.4209	2.08056	0.0009472	1.14256	up
maker-LG01-augustus-gene-1814.1	33.0233	43.3693	29.3089	88.463	58.3456	64.6536	2.15167e-07	1.12762	up
maker-LG01-snap-gene-1790.17	16.849	20.4162	13.6321	40.8586	35.2653	37.8784	1.5163e-14	1.28942	up
snap_masked-LG06-processed-gene-329.47	5.85794	9.50078	5.42452	31.4059	27.1453	26.4086	1.03657e-22	2.15696	up
snap_masked-LG02-processed-gene-1833.44	3.20318	4.93073	6.87258	12.1647	18.147	13.4688	4.90209e-07	1.66939	up
NewGene_4497	0.917865	0.695082	0.4799	1.98628	1.62637	1.36123	1.29438e-05	1.36081	up
maker-LG07-snap-gene-1184.46	0.304079	0.506795	0.310042	0.936372	0.840113	0.90202	4.65286e-05	1.35739	up
snap_masked-LG01-processed-gene-1813.34	0.6177	0.842926	0.36462	4.6711	4.75776	4.17343	1.35609e-17	2.98107	up
NewGene_8020	10.2379	14.6112	9.08741	25.9754	22.8273	18.7874	3.90519e-08	1.15599	up
maker-LG01-snap-gene-2031.41	2.28805	2.20363	1.51443	6.37014	3.05988	4.62604	1.13484e-05	1.35429	up
NewGene_5578	15.0359	19.2899	33.6668	52.5948	78.5227	51.4983	0.00142945	1.55	up
NewGene_6704	17.8665	21.9427	21.4909	40.3452	44.8459	36.5767	3.22477e-14	1.11622	up
maker-LG09-snap-gene-2.0	0.388793	0.22415	0.141895	1.03012	1.18816	1.24125	1.12956e-08	2.29407	up
maker-LG01-augustus-gene-61.4	0.539666	0.599279	0.355208	1.22946	0.724655	0.811986	0.00999243	1.00308	up
maker-LG06-augustus-gene-886.8	66.0268	84.98	46.4464	113.444	148.784	119.408	2.79582e-06	1.07831	up
augustus_masked-LG06-processed-gene-1301.8	2.48045	1.65512	2.17452	7.21291	5.41615	6.68241	3.22518e-09	1.73157	up
maker-LG04-snap-gene-1448.23	3.15934	3.14418	3.51776	8.20498	5.14961	7.25636	1.13645e-09	1.19584	up
maker-LG08-snap-gene-1101.29	2.321	5.41882	6.39177	118.122	62.2837	84.2195	6.01295e-17	4.34853	up
maker-LG01-snap-gene-1826.9	1.37114	2.13184	1.3209	5.4002	3.6947	4.31369	7.27315e-08	1.58762	up
snap_masked-LG01-processed-gene-646.4	1.47727	2.18044	1.44151	4.44881	3.61811	3.79669	3.51069e-09	1.33697	up
maker-LG03-snap-gene-52.32	0.805426	0.211569	0.326794	1.64758	1.26879	1.13557	0.00125965	1.71205	up
maker-LG02-snap-gene-1635.2	0.373304	0.473329	0.264721	2.80336	1.97556	2.59775	1.16671e-17	2.81711	up
maker-LG06-augustus-gene-17.1	1.68721	1.10617	1.36506	6.53965	7.63416	8.08674	2.94387e-37	2.54626	up
NewGene_3786	0.804668	0.824366	0.81339	1.84078	1.23503	2.08248	0.00014769	1.18996	up
maker-Contig37-snap-gene-0.38	2.29385	2.02068	2.41464	8.26859	9.83501	9.69385	4.32155e-43	2.17041	up
maker-LG04-snap-gene-1368.36	5.05994	5.06331	4.94311	9.23268	10.2135	9.67875	5.7222e-21	1.07559	up
NewGene_1420	0.518976	1.13411	0.859742	1.80931	3.55956	1.83617	1.21282e-05	1.62357	up
maker-LG06-augustus-gene-310.14	23.8077	23.9222	21.111	49.607	38.2668	43.4111	3.62207e-14	1.05848	up
maker-LG01-snap-gene-1812.53	28.7651	35.2854	18.7002	65.1541	63.8024	61.1162	1.28209e-09	1.32705	up
maker-LG01-snap-gene-1692.55	1.78225	2.35741	1.47209	3.47041	3.86909	3.46817	1.89947e-05	1.05947	up
maker-LG03-augustus-gene-1484.21	11.6791	11.8157	7.05082	17.9037	27.769	23.8376	2.33998e-07	1.31091	up
maker-LG09-snap-gene-1095.0	14.5925	16.4222	16.2823	41.1692	41.229	40.2007	1.67081e-43	1.50026	up
snap_masked-LG06-processed-gene-72.40	2.01191	2.06393	1.91289	4.79662	6.28116	6.55087	1.43748e-18	1.67702	up
maker-LG01-snap-gene-1735.18	187.459	247.461	187.003	492.929	416.008	412.167	9.84563e-15	1.21392	up
NewGene_1651	50.8937	57.2629	65.1782	123.254	100.394	110.438	1.57848e-13	1.07254	up
snap_masked-LG09-processed-gene-413.5	38.9138	29.2898	35.9539	67.9691	63.7985	67.4102	8.19165e-16	1.06234	up
maker-LG06-augustus-gene-146.77	0.525783	0.574616	0.498188	1.20812	0.886025	1.11538	0.000211761	1.12471	up
maker-LG03-snap-gene-1406.13	1.01578	0.738097	1.08887	1.06764	3.02984	1.96364	0.00149765	1.21557	up
augustus_masked-LG05-processed-gene-156.25	1.6552	1.19383	0.840711	2.18723	7.90427	4.4357	0.000164579	2.07756	up
maker-LG03-augustus-gene-41.19	0.542219	0.577421	0.581027	0.698681	1.77202	1.45048	0.000991326	1.31609	up
maker-LG07-snap-gene-1146.9	0.293068	0.434738	0.406532	0.715162	0.794016	0.841445	0.000173259	1.16389	up
maker-LG05-augustus-gene-95.38	346.66	243.108	260.232	655.326	607.556	650.344	9.38924e-18	1.29796	up
augustus_masked-LG09-processed-gene-51.23	1.52477	2.53437	1.66105	4.54824	4.40214	3.57884	2.12652e-05	1.25467	up
maker-LG02-snap-gene-1633.3	9.84297	9.85574	7.29285	19.8877	13.7238	21.6269	1.35733e-07	1.15653	up
maker-LG01-snap-gene-1252.9	0.372188	0.187035	0.136266	0.486092	0.865973	0.570706	0.00155283	1.57353	up
maker-LG01-snap-gene-1790.29	0.686702	0.654932	0.521573	2.49266	1.5483	2.61785	1.69141e-09	1.94907	up
maker-LG04-augustus-gene-246.11	6.25796	5.63644	4.35047	11.1157	9.10356	9.99725	1.23851e-07	1.02193	up
snap_masked-LG04-processed-gene-191.20	3.15214	3.13985	4.51899	4.06188	7.13678	8.77794	0.00836747	1.00968	up
NewGene_6679	2.08336	2.62096	3.54007	5.26734	9.26977	6.56774	1.55149e-07	1.48142	up
snap_masked-LG01-processed-gene-1768.42	0.937741	2.85352	2.24082	7.90564	6.07076	5.4637	5.49798e-05	1.7947	up
augustus_masked-LG01-processed-gene-1823.4	32.3078	24.6178	23.8532	61.8563	61.037	65.2682	4.05998e-21	1.3466	up
maker-LG04-snap-gene-1314.3	6.81488	6.75014	7.86613	19.448	17.9588	16.8086	4.39614e-29	1.46699	up
snap_masked-LG04-processed-gene-4.57	662.314	631.155	655.805	1213.66	1276.4	1290.41	5.31793e-49	1.08192	up
maker-LG01-snap-gene-1798.30	23.4809	24.7521	19.4431	44.9711	42.0637	39.3503	1.7801e-14	1.02819	up
NewGene_6886	0.388081	0.640379	0.605759	1.14559	2.02549	1.54634	1.21785e-07	1.64414	up
NewGene_6885	7.91118	8.37376	8.33801	21.0724	17.1007	16.9637	2.35968e-18	1.29025	up
snap_masked-LG08-processed-gene-1140.49	8.78087	13.7762	10.199	23.4031	23.6164	20.8269	7.46369e-09	1.17401	up
maker-LG02-snap-gene-1813.40	3.96921	5.73679	2.62963	11.0717	9.75801	9.8477	7.77498e-08	1.43863	up
maker-LG01-augustus-gene-1953.54	1.02183	0.952765	0.431641	1.51513	1.75054	1.68441	0.0011426	1.15216	up
maker-LG03-augustus-gene-1548.40	12.1547	16.1844	16.0817	20.1793	39.6974	28.6736	2.25731e-05	1.11951	up
maker-LG01-snap-gene-2015.11	1.05605	1.22301	0.878156	2.28362	2.60591	2.68608	2.86793e-07	1.37682	up
NewGene_837	0.469584	0.438856	0.299911	1.58009	1.19168	0.804775	0.000137856	1.66442	up
NewGene_3385	1.20723	1.3624	0.903466	1.92915	2.46092	2.69253	3.38643e-05	1.09205	up
maker-LG02-snap-gene-1815.36	3.29098	3.53463	2.64269	9.07512	6.12502	6.96836	5.92272e-10	1.35136	up
maker-LG01-augustus-gene-1841.26	9.67292	11.3457	4.50223	24.0788	12.7595	16.856	0.0011539	1.2009	up
maker-LG01-snap-gene-929.1	14.8039	18.6349	16.2842	36.1272	36.7536	33.0876	7.71079e-20	1.21762	up
maker-LG04-augustus-gene-1479.5	201.689	180.042	189.001	372.09	380.901	386.769	2.17784e-42	1.12443	up
NewGene_7366	53.0949	90.6115	65.3365	154.745	139.87	132.733	2.97169e-08	1.15735	up
maker-LG01-snap-gene-1941.35	0.606485	0.881188	0.972752	1.63065	2.03987	1.95378	3.83904e-06	1.31224	up
augustus_masked-LG08-processed-gene-1112.2	15.6905	23.928	18.5107	156.248	105.429	122.784	6.72446e-44	2.84927	up
maker-LG04-snap-gene-51.1	1.57515	1.94675	2.03144	3.92664	3.68015	5.02375	2.07004e-11	1.30794	up
maker-LG03-snap-gene-1462.48	1.28254	1.97311	1.26847	4.86591	2.47387	3.29319	1.20155e-05	1.35765	up
NewGene_1594	1.04809	0.948479	0.609581	2.62013	2.8157	2.24583	7.66763e-08	1.67268	up
snap_masked-LG02-processed-gene-1796.44	0.472985	0.882254	0.563676	1.49397	1.12475	2.04108	0.00137697	1.38436	up
maker-LG04-snap-gene-1455.24	6.13936	10.8711	8.60534	42.1485	33.6872	40.396	1.05198e-27	2.30431	up
NewGene_541	5.91005	7.99953	8.06308	16.4362	17.0107	15.5378	8.83813e-11	1.28311	up
maker-LG03-augustus-gene-1585.81	17.9904	26.0807	13.6455	40.2139	39.4047	38.0769	4.75145e-07	1.1544	up
snap_masked-LG05-processed-gene-437.2	24.9561	24.5292	24.1888	51.3338	42.551	41.2723	2.77024e-09	1.00459	up
NewGene_251	0.841726	1.1427	0.789207	2.57728	2.65729	2.30527	1.02324e-08	1.3848	up
maker-LG02-snap-gene-270.0	138.7	128.39	82.5743	244.39	209.538	239.912	2.41712e-08	1.11651	up
maker-LG04-snap-gene-194.13	0.58527	0.93105	0.658839	1.20457	2.56278	1.74918	0.00013206	1.45743	up
maker-LG06-augustus-gene-312.14	0.616542	0.581486	0.535674	1.31588	2.87952	1.42415	1.45392e-06	1.81296	up
maker-LG06-snap-gene-1070.18	0.424191	0.74826	0.57236	1.20345	1.30769	1.0961	0.00584213	1.14427	up
maker-LG07-snap-gene-1115.2	0.885239	1.72968	1.05859	5.23131	2.93879	3.39919	2.94096e-07	1.77154	up
NewGene_1069	0.770323	0.803484	0.468615	1.70825	1.04009	1.27383	0.00636445	1.08946	up
maker-LG01-augustus-gene-1569.14	1.69067	2.21221	1.17749	4.22279	2.80479	3.2368	0.000270978	1.13334	up
maker-LG07-snap-gene-1193.3	3.95827	5.76288	3.17574	8.62464	7.93673	7.52025	1.24209e-05	1.02634	up
NewGene_7954	36.3518	49.1881	54.3585	59.8823	116.152	100.677	2.7531e-05	1.10776	up
maker-LG05-snap-gene-209.2	0.803587	1.12956	0.776461	2.40128	1.37294	1.70806	0.00261802	1.12993	up
maker-LG02-snap-gene-1390.12	1.5872	1.87524	1.18847	1.96466	5.37602	5.19347	4.6651e-05	1.55064	up
snap_masked-LG02-processed-gene-1814.87	2.76602	6.43957	2.13875	14.0427	7.08934	7.94989	0.0009472	1.48388	up
maker-Contig2-snap-gene-5.2	1.1136	1.97562	1.29844	4.10073	4.23146	4.56982	1.98362e-10	1.66914	up
maker-LG01-augustus-gene-23.31	0.191397	0.134013	0.032681	0.361549	0.325828	0.433867	0.00319265	1.74804	up
maker-LG05-augustus-gene-99.16	3.63532	6.72348	3.89879	27.9513	15.4932	19.0191	6.39244e-14	2.25139	up
maker-LG08-snap-gene-848.1	0.054469	0.071558	0	1.86369	0.646262	0.795514	3.26503e-10	4.73202	up
snap_masked-LG01-processed-gene-848.9	16.0416	17.1734	12.5389	32.2992	28.593	31.3217	7.2168e-14	1.13582	up
maker-LG04-snap-gene-5.4	3.61097	4.49034	3.81401	8.82134	7.11693	7.54912	1.03629e-11	1.10414	up
maker-LG01-snap-gene-449.25	12.8174	12.4881	11.5346	25.9948	23.2309	22.2165	3.27293e-17	1.08232	up
snap_masked-LG01-processed-gene-893.22	0.11229	0.142664	0.088203	0.577438	0.522721	0.742011	2.97104e-09	2.47789	up
maker-LG01-augustus-gene-1906.74	0.456654	1.08262	1.19277	2.95855	2.83576	2.63742	1.69107e-05	1.72912	up
maker-LG06-augustus-gene-178.7	0.386181	0.82477	0.541241	1.31878	1.46555	0.887637	0.00852514	1.18066	up
snap_masked-Contig45-processed-gene-0.10	40.9004	50.2115	36.7234	118.962	80.6952	88.6825	1.08208e-10	1.30028	up
maker-LG08-snap-gene-1127.73	1.22143	0.916662	0.833232	3.37267	2.6156	2.5642	8.78938e-13	1.65213	up
maker-LG08-augustus-gene-1153.73	90.527	68.9405	66.4526	189.14	184.208	209.872	5.41679e-25	1.49499	up
maker-LG03-augustus-gene-1574.12	0.2478	0.405822	0.656265	0.913849	1.09838	1.08034	0.006471	1.3608	up
NewGene_6183	4.63664	4.10389	4.02037	10.0893	8.83984	10.592	1.49184e-25	1.33571	up
maker-LG07-snap-gene-1200.14	2.53999	3.12705	2.29319	6.22574	5.41576	5.02115	2.76194e-11	1.19049	up
snap_masked-LG07-processed-gene-1235.34	374.12	376.369	246.109	755.549	546.574	745.53	1.6028e-08	1.16603	up
maker-LG04-snap-gene-48.10	1.69337	1.61677	0.857863	2.79917	3.21005	2.59902	0.000173533	1.16785	up
maker-LG06-snap-gene-344.23	0.505527	0.372807	0.580534	1.30312	1.23149	1.14046	4.089e-07	1.46238	up
maker-LG08-snap-gene-1194.1	0.451794	0.353733	0.172451	0.877712	0.565179	0.769776	0.00107994	1.29974	up
maker-LG06-augustus-gene-1029.2	15.1514	21.9822	18.5173	20.2617	44.1819	41.7483	0.000492066	1.055	up
maker-LG06-augustus-gene-413.29	0.341671	0.327736	0.241703	0.51817	1.28615	0.801289	0.000155461	1.62696	up
maker-LG06-snap-gene-302.42	1.94234	1.96608	0.638666	6.77034	2.30703	3.98479	0.00163423	1.6435	up
snap_masked-LG01-processed-gene-1814.54	16.5585	14.7284	13.5386	25.5772	31.0907	28.5167	2.1175e-15	1.05237	up
maker-LG03-snap-gene-1542.7	9.20048	10.7556	12.8372	26.2718	32.6988	29.9843	1.99344e-20	1.56393	up
snap_masked-LG01-processed-gene-72.13	9.79596	11.9516	3.87499	23.556	12.8363	17.1573	0.00451341	1.18896	up
augustus_masked-LG08-processed-gene-988.19	4.74576	7.02597	3.62712	19.5299	9.80069	14.7874	8.73124e-06	1.63757	up
snap_masked-LG07-processed-gene-1220.63	3.87439	6.21453	4.41963	12.745	9.17951	10.7605	9.01548e-05	1.28057	up
maker-LG09-augustus-gene-217.8	1.17632	0.64602	0.710653	2.27382	1.72434	1.51186	0.000361671	1.2481	up
maker-LG06-augustus-gene-115.51	7.74238	7.02964	7.48351	11.1149	18.0585	16.5318	3.23999e-09	1.16354	up
maker-LG01-snap-gene-145.5	1.35744	0.738053	0.468304	5.53012	1.94295	1.01835	0.00652041	1.85623	up
NewGene_6484	40.0422	53.4191	42.8936	91.3174	165.547	119.007	2.01383e-12	1.58899	up
maker-LG07-snap-gene-228.36	41.3357	34.6256	27.7177	75.3073	66.0878	68.1153	2.98568e-12	1.1427	up
snap_masked-LG06-processed-gene-1118.4	1.62195	2.19398	1.16808	10.4945	5.22132	6.83355	5.56383e-12	2.29535	up
maker-LG01-snap-gene-1696.46	0.239835	0.372377	0.233018	0.55321	0.525738	0.593455	0.00668537	1.07793	up
maker-LG05-snap-gene-374.4	4.75611	2.41496	2.06239	7.27816	4.29663	6.92153	0.00186913	1.12991	up
maker-LG01-snap-gene-1815.15	1.49273	0.59997	1.56159	2.34291	2.70686	2.58679	0.00423334	1.18943	up
maker-LG01-snap-gene-1832.10	1.38243	2.59378	0.854814	6.62159	6.4606	6.63032	3.69356e-09	2.1385	up
maker-LG01-snap-gene-83.4	0.758074	1.11694	0.781182	1.77116	1.93594	1.70217	3.63734e-08	1.14532	up
NewGene_6698	0.906403	0.983509	0.315762	1.5322	2.14833	1.15412	0.00764629	1.25919	up
maker-LG08-snap-gene-1185.14	1.50869	1.98247	0.925264	5.30481	2.87198	3.35618	0.000133277	1.49301	up
snap_masked-LG05-processed-gene-201.10	16.4224	20.4939	19.2876	51.882	55.5353	50.4974	7.16314e-25	1.61498	up
maker-LG08-snap-gene-888.6	2.81276	1.79651	2.7453	5.83529	14.0667	9.08518	5.25078e-11	2.10475	up
NewGene_3769	7.81102	8.15591	4.12284	10.5197	17.9003	11.1134	0.000754294	1.10498	up
snap_masked-LG01-processed-gene-1854.40	6.64771	13.0899	6.0964	46.6298	39.8714	39.3953	1.44492e-18	2.40923	up
snap_masked-LG03-processed-gene-1486.21	12.7742	10.28	9.08798	26.8604	25.7624	26.2643	5.85039e-22	1.42201	up
NewGene_4103	0.691372	0.938972	0.53776	2.44718	1.40983	1.26988	0.000322589	1.35989	up
NewGene_4102	1.99188	1.63885	1.02953	3.36	3.35049	2.07301	0.000850616	1.05624	up
maker-LG01-snap-gene-1684.37	23.2788	20.3538	13.0322	96.2233	55.28	95.2393	7.59703e-18	2.249	up
maker-LG01-snap-gene-1893.25	5.04957	6.08488	4.11004	11.6843	9.42494	9.94523	2.37508e-10	1.15297	up
snap_masked-LG06-processed-gene-1312.61	54.8123	46.8723	45.3141	90.2714	120.42	105.967	2.11081e-17	1.23396	up
NewGene_2404	3.35525	4.01684	3.62804	8.00128	6.07158	6.88044	3.42197e-10	1.05589	up
maker-LG04-augustus-gene-1247.12	26.6728	30.2928	29.7502	44.7423	74.6125	58.9231	3.17989e-09	1.16522	up
snap_masked-LG03-processed-gene-1581.49	0.417396	0.741628	1.20263	1.95865	2.27715	2.38472	0.000505105	1.57744	up
NewGene_7158	0.584667	0.814496	0.817814	3.07281	2.45771	1.95069	2.31778e-09	1.85474	up
maker-LG05-augustus-gene-1398.1	0.735938	2.69555	2.09564	3.8615	4.02202	3.63216	0.00781915	1.17416	up
maker-LG04-snap-gene-1349.1	10.9969	10.5221	4.73062	41.8705	17.8179	24.7997	0.00137487	1.81668	up
maker-LG05-augustus-gene-35.12	2.9909	3.6848	3.36286	6.10368	6.70147	6.15968	2.45374e-09	1.03901	up
maker-LG01-snap-gene-1760.0	0.481994	0.706311	0.312168	1.30395	1.37087	1.68496	3.76574e-07	1.64249	up
augustus_masked-LG05-processed-gene-1395.15	40.878	44.4769	35.1744	98.679	92.9146	87.8	6.41775e-28	1.34029	up
NewGene_6615	3.28236	2.65942	2.98931	5.14373	6.16371	8.04609	2.63995e-08	1.23796	up
maker-LG01-augustus-gene-1932.29	113.889	102.773	115.937	261.921	225.779	248.228	6.31466e-33	1.27239	up
maker-LG06-snap-gene-1177.1	0.44376	0.221133	0.485248	0.788587	0.972578	0.856727	0.000440171	1.31803	up
maker-LG01-augustus-gene-1964.30	5.05771	5.5176	3.7383	10.9024	9.52582	9.33269	1.54371e-09	1.18165	up
snap_masked-Contig3-processed-gene-0.13	38.0884	46.0468	43.7066	95.5135	77.3244	63.9541	5.96869e-07	1.01632	up
maker-LG06-snap-gene-244.51	0.648222	0.806993	0.487242	1.70876	1.17789	1.94412	1.36414e-05	1.41333	up
maker-LG08-snap-gene-1012.49	51.9692	66.3756	66.8118	155.93	170.385	150.729	8.59365e-27	1.49138	up
snap_masked-LG01-processed-gene-1679.35	2.39383	2.41512	2.38057	4.82985	5.86912	6.51443	7.23807e-11	1.38049	up
maker-LG01-snap-gene-1774.4	4.16003	4.98327	3.51988	9.99509	8.45334	7.72436	3.92027e-08	1.16934	up
maker-LG02-snap-gene-1833.67	1.90733	1.92835	0.870029	3.73737	2.70977	3.16833	0.000371738	1.15345	up
maker-LG03-augustus-gene-189.15	75.7138	69.8732	76.7545	167.051	141.409	137.233	2.67141e-17	1.1319	up
maker-LG06-augustus-gene-1006.0	6.07127	7.80798	3.60715	19.6477	9.75982	11.1757	0.000198762	1.34126	up
maker-LG01-snap-gene-41.15	2.69383	3.63621	2.69548	7.87129	6.2032	6.53767	2.08678e-12	1.31675	up
maker-LG01-snap-gene-41.11	24.0497	23.7386	20.3549	62.7581	44.6921	57.0949	1.7648e-19	1.39849	up
maker-LG01-snap-gene-1599.33	41.0529	41.5972	28.8524	61.526	70.7988	74.3478	3.03261e-09	1.01631	up
maker-LG09-augustus-gene-342.0	72.3625	46.1762	78.3219	128.627	105.358	140.85	1.64296e-06	1.05443	up
snap_masked-LG01-processed-gene-1668.9	2.60575	1.70881	1.99918	3.80842	3.88812	4.71045	2.57238e-05	1.0914	up
maker-LG01-snap-gene-6.2	0.376631	0.463469	0.579748	1.59567	1.16538	1.27693	3.86163e-06	1.63197	up
maker-LG08-snap-gene-1137.0	0.373456	0.280049	0.436453	0.656951	0.712956	0.890607	0.00161811	1.1856	up
maker-LG01-augustus-gene-164.9	0.545939	0.721375	0.355473	1.40022	1.62877	1.15587	9.26262e-06	1.4708	up
maker-LG08-augustus-gene-1030.3	2.11507	3.22623	1.44608	5.16647	3.40539	3.98073	0.00182289	1.01195	up
maker-LG03-augustus-gene-433.0	239.773	154.429	126.921	1248.49	1326.24	1296.74	1.14699e-46	3.02198	up
maker-LG02-snap-gene-296.10	3.31367	4.34537	3.483	7.65122	8.07561	7.8429	3.02336e-13	1.20341	up
maker-LG08-snap-gene-1101.35	267.356	319.005	195.516	595.19	600.895	534.428	5.32931e-12	1.27419	up
snap_masked-LG07-processed-gene-1177.15	14.1568	14.2694	8.81909	32.1926	19.2304	26.4171	9.86508e-06	1.18763	up
maker-LG08-snap-gene-1151.57	0.400862	0.452544	0.64898	0.810676	1.15271	1.09662	0.00388905	1.14652	up
maker-Contig13-snap-gene-2.26	1.73794	1.41711	1.19855	2.93036	2.88523	2.54218	4.12337e-07	1.06608	up
maker-LG08-augustus-gene-1139.11	1028.67	685.218	706.984	1528.62	1455.67	1515.04	3.47399e-09	1.02214	up
maker-LG03-snap-gene-1508.31	0.578082	0.727727	0.868137	2.83049	1.52099	1.98159	6.99805e-07	1.66866	up
maker-LG02-snap-gene-1825.82	31.1311	35.3358	36.0362	76.2328	59.4815	62.292	2.73092e-14	1.0765	up
maker-LG05-augustus-gene-95.43	2.10388	2.02179	1.95264	7.10296	5.79849	5.4777	1.65163e-17	1.72164	up
maker-LG01-snap-gene-395.10	16.6172	18.312	12.354	40.137	36.9525	39.1488	1.20944e-18	1.42333	up
maker-LG01-augustus-gene-1837.72	0.869002	1.40644	0.865633	2.6893	1.95777	2.13616	8.3166e-05	1.22861	up
maker-LG05-augustus-gene-227.12	27.6972	27.0464	28.9718	60.3389	66.72	68.4293	6.25957e-47	1.34919	up
maker-LG06-augustus-gene-643.5	13.2168	17.2032	16.1399	32.1789	29.0975	30.3994	2.53886e-15	1.10305	up
maker-LG01-augustus-gene-180.12	7.55982	9.4815	8.39188	21.7868	19.9377	18.9556	5.39867e-25	1.38027	up
maker-LG01-snap-gene-1957.20	1.1004	1.33987	0.964196	5.16597	3.63284	2.62308	2.94096e-07	1.85313	up
augustus_masked-LG08-processed-gene-1175.2	10.2335	16.082	10.3187	148.822	86.1728	121.664	8.74934e-46	3.40754	up
maker-LG09-augustus-gene-23.19	13.1775	10.0403	8.45432	28.8807	15.4812	18.3188	5.95949e-05	1.11371	up
maker-LG07-snap-gene-1052.3	47.3451	52.7191	35.5579	105.958	96.8126	99.6473	1.16187e-15	1.28382	up
maker-LG01-snap-gene-2016.4	2.06815	2.82118	1.61683	5.93276	5.29748	5.10272	5.99089e-09	1.44776	up
NewGene_1965	116.511	170.27	78.4042	231.402	263.692	193.865	0.000158496	1.04387	up
maker-LG06-snap-gene-524.25	30.0318	30.5421	44.8255	100.482	114.114	97.3265	3.19527e-20	1.69113	up
maker-LG08-augustus-gene-1136.88	2.16498	4.27807	2.42741	19.8831	14.2112	15.5929	4.04101e-22	2.60489	up
maker-LG05-augustus-gene-272.2	41.1034	60.9636	64.7708	117.144	102.838	107.622	1.20107e-08	1.09873	up
snap_masked-LG07-processed-gene-1184.31	2.73887	3.30345	1.71651	6.25764	4.8872	4.57304	3.55834e-05	1.14356	up
NewGene_3910	0.652857	0.459336	0.766437	1.59437	1.74317	1.56452	3.49124e-11	1.51372	up
maker-LG09-augustus-gene-1049.19	90.7548	92.3269	50.0213	214.162	211.417	182.351	6.62337e-11	1.51142	up
NewGene_8041	17.1459	19.4105	19.0896	40.5914	43.1063	36.3761	1.55734e-22	1.23552	up
maker-LG01-snap-gene-841.2	11.2814	9.52684	8.23816	62.4534	49.8259	63.8139	2.48868e-65	2.72349	up
maker-LG01-snap-gene-1675.25	28.1075	21.762	17.7932	110.171	65.034	101.735	6.54582e-21	2.1602	up
maker-LG06-augustus-gene-20.9	1.85813	4.26782	1.43119	16.6357	9.69376	10.1534	7.96264e-09	2.39043	up
augustus_masked-LG02-processed-gene-1728.6	58.7744	49.5328	43.1526	111.248	91.7189	113.097	1.97324e-14	1.18736	up
maker-LG01-snap-gene-2042.75	72.7492	75.4261	46.411	306.432	192.294	243.226	1.31094e-19	2.05888	up
maker-LG01-snap-gene-2042.72	1.32272	0.750337	0.594129	2.12931	2.3396	1.69577	9.99149e-05	1.33642	up
snap_masked-LG06-processed-gene-1319.4	9.36838	9.88243	14.4977	32.986	50.9589	35.7257	1.80272e-17	1.95195	up
maker-LG03-augustus-gene-964.0	0.374593	1.02935	0.659555	1.32893	1.76017	1.15613	0.00809002	1.1502	up
maker-LG06-augustus-gene-1270.16	23.1843	47.6649	37.1428	79.0027	98.3984	73.0931	2.91138e-07	1.33946	up
maker-LG03-snap-gene-1462.50	0.339343	0.654607	0.382971	1.04744	0.605095	1.07345	0.00892796	1.09486	up
snap_masked-LG08-processed-gene-1012.11	24.7185	23.8806	14.5945	38.1439	42.6575	41.5041	1.41231e-07	1.08033	up
maker-LG06-augustus-gene-1295.3	1.83957	1.81529	2.40606	5.05275	5.32132	6.18993	4.11832e-16	1.57357	up
maker-LG06-augustus-gene-1312.38	0.684674	0.551841	0.815813	1.20924	1.38505	1.52255	0.00018253	1.11477	up
maker-LG08-snap-gene-900.0	2.92646	2.62189	1.99231	6.27126	4.63741	6.2171	5.33623e-10	1.3077	up
maker-LG06-augustus-gene-1257.27	0.16437	0.311441	0.481271	0.95652	0.703062	0.727367	0.00124049	1.43417	up
maker-LG04-snap-gene-92.17	0.423443	0.401189	0.436055	0.831774	1.17472	0.870702	0.000173395	1.30514	up
NewGene_8066	2.58466	3.06081	2.61054	5.59555	4.36089	5.65613	2.05814e-10	1.04254	up
NewGene_8065	14.5242	12.2857	23.0187	36.5382	43.3228	36.3302	2.18642e-08	1.347	up
maker-LG05-augustus-gene-378.0	5.29628	7.57715	3.38134	12.3056	8.59471	9.96106	0.00047935	1.05182	up
maker-LG01-augustus-gene-1694.30	0.500475	0.595146	0.412349	0.855858	2.34442	1.1523	0.000413229	1.64744	up
snap_masked-LG08-processed-gene-1169.31	12.9625	21.3297	12.9974	114.629	65.0099	87.9955	1.50927e-22	2.62111	up
maker-LG04-augustus-gene-57.22	3.58669	2.64826	3.27456	5.64443	13.8898	9.62526	1.36197e-08	1.74358	up
NewGene_5298	2.55839	2.29844	2.43795	4.476	5.05344	4.09972	9.25693e-08	1.02458	up
snap_masked-LG09-processed-gene-315.1	0.527677	0.661728	0.414562	1.13007	1.23865	1.13793	4.8675e-05	1.23326	up
maker-LG06-augustus-gene-1321.0	1061.23	621.439	802.933	2241.46	1871.18	2074.8	1.80006e-13	1.44357	up
snap_masked-LG09-processed-gene-52.33	11.5025	12.7869	10.6025	26.2464	23.2462	21.6228	2.9724e-16	1.15317	up
NewGene_1656	57.8271	69.951	42.7217	114.318	134.337	100.511	9.3428e-09	1.16884	up
NewGene_7087	0.474399	0.522783	0.601496	1.61926	1.4411	1.02027	3.02844e-06	1.52544	up
maker-LG04-snap-gene-46.35	7.98498	8.32656	5.9575	15.752	14.981	12.9073	5.3701e-10	1.09626	up
augustus_masked-LG04-processed-gene-347.1	1.59532	1.87377	0.908673	3.72041	2.26911	3.27536	0.000179655	1.20255	up
maker-LG03-augustus-gene-1487.37	0	0.068611	0.097153	1.12397	0.873039	1.14988	6.69893e-14	4.2219	up
maker-LG01-augustus-gene-226.3	1.31356	1.11434	0.635989	1.22896	4.73355	2.92348	0.00179582	1.64472	up
NewGene_4537	4.53507	4.84403	4.09096	11.9123	7.0675	9.45931	2.63995e-08	1.20424	up
NewGene_6745	1.29084	1.31474	1.77362	2.93005	3.52225	3.98326	1.40404e-09	1.37698	up
maker-LG09-augustus-gene-755.1	1.96688	2.86226	2.49809	5.40076	4.21718	3.9893	1.41213e-06	1.0182	up
maker-LG08-snap-gene-1025.43	5.51227	7.65909	4.70116	20.1973	12.9006	14.3052	3.60106e-10	1.53294	up
maker-LG01-snap-gene-646.7	1.36478	1.78166	1.37663	3.76446	2.85884	3.20029	0.000125782	1.24153	up
maker-LG01-snap-gene-1492.2	100.167	108.389	117.479	223.576	227.642	236.322	3.40868e-33	1.20203	up
maker-LG06-augustus-gene-85.30	0.329455	0.498844	0.239309	1.00446	0.796055	0.887498	0.00117429	1.42094	up
augustus_masked-LG03-processed-gene-47.32	0.881517	1.09627	0.471309	1.71117	1.46406	1.7091	0.00108132	1.10771	up
maker-LG01-snap-gene-1969.69	33.1644	19.143	37.0608	235.981	177.27	193.517	1.83755e-34	2.89043	up
NewGene_5475	0.553593	0.232045	0.0941	1.78944	1.0338	1.27665	7.10906e-05	2.3046	up
augustus_masked-LG01-processed-gene-1682.39	19.6391	23.6767	28.6964	42.5262	51.6173	43.735	1.83175e-09	1.06255	up
maker-LG02-augustus-gene-1749.20	0.452419	0.255581	0.242304	0.474103	1.96448	1.28145	0.000250006	2.0614	up
maker-Contig45-snap-gene-0.29	20.5183	27.9275	17.1541	57.9955	38.5198	45.7897	3.12642e-07	1.24152	up
NewGene_1615	1.86445	2.3419	1.83972	4.69639	3.76525	3.71128	5.17448e-07	1.1316	up
NewGene_3100	1.15192	1.5957	0.780625	3.7243	3.04761	3.03465	3.09849e-05	1.57734	up
augustus_masked-LG06-processed-gene-1074.3	5.13272	6.54406	3.88001	12.1032	11.5705	12.0702	1.09767e-10	1.32019	up
maker-LG04-snap-gene-1371.8	0	0	0	5.31973	3.33272	4.30595	2.17805e-11	8.85782	up
maker-LG06-augustus-gene-229.15	1.48234	2.02443	1.80945	6.03034	5.5562	5.55402	9.18801e-25	1.81483	up
maker-LG04-snap-gene-1170.2	150.355	110.768	105.693	304.378	243.63	295.729	2.6309e-15	1.32925	up
maker-LG04-snap-gene-6.28	5.88435	6.16432	6.3446	22.9368	15.1858	18.0523	1.53154e-22	1.73645	up
maker-LG01-snap-gene-1936.34	233.28	227.749	174.755	437.627	367.876	444.731	1.52054e-13	1.10237	up
snap_masked-LG01-processed-gene-1598.7	21.5794	20.2154	21.3465	42.1444	57.8442	59.7811	1.38123e-15	1.45889	up
maker-LG03-snap-gene-1577.11	1.93995	2.53555	2.20829	5.26635	4.65783	5.47144	3.07902e-13	1.32543	up
augustus_masked-LG01-processed-gene-1903.50	0.489052	0.811388	0.394607	3.07821	2.94194	2.17121	3.62561e-10	2.36417	up
maker-LG01-snap-gene-2017.15	6.24474	6.8244	4.74509	13.4893	11.8457	12.1233	2.07004e-11	1.19664	up
maker-LG09-snap-gene-52.1	1.07324	1.66989	1.32018	3.24143	2.99289	2.65034	1.42972e-09	1.25326	up
maker-LG01-snap-gene-709.21	45.7549	21.323	33.9719	96.5509	84.2833	95.7259	1.84489e-10	1.58016	up
maker-LG01-augustus-gene-1829.35	0.215179	0.216777	0.244807	0.596447	0.741444	0.6428	1.12128e-06	1.66691	up
maker-LG06-augustus-gene-8.37	45.2745	46.6902	41.3961	93.8953	87.6016	93.3852	6.61507e-37	1.16977	up
maker-LG06-augustus-gene-32.24	3.54508	2.43276	5.33003	0.163651	0	0.250243	0.000132451	-4.54778	down
maker-LG07-snap-gene-1215.14	5.48474	5.65672	4.42781	2.93524	1.79332	2.10262	1.13613e-05	-1.05441	down
snap_masked-LG06-processed-gene-396.51	2.21897	1.80839	2.19184	0.652687	0.785151	0.982373	2.09146e-05	-1.23261	down
maker-LG09-augustus-gene-18.55	8.97403	10.4951	10.5727	3.32132	2.78053	3.09265	1.73205e-23	-1.57864	down
maker-LG02-snap-gene-1206.3	13.9767	13.1761	13.7267	3.88766	6.66473	5.34008	1.18412e-09	-1.23722	down
maker-LG06-augustus-gene-62.41	0.756867	0.628738	0.574706	0.278986	0.254742	0.285956	0.0076174	-1.13355	down
snap_masked-LG01-processed-gene-1940.22	2.3543	2.81358	2.09353	0.913491	1.02713	0.786806	1.49763e-06	-1.27835	down
maker-LG06-augustus-gene-263.34	5.55584	4.44166	6.1591	1.47344	2.25541	1.83367	1.7753e-05	-1.39046	down
maker-LG06-augustus-gene-263.36	3.47049	3.01748	3.44739	0.949263	1.3441	1.05599	1.30389e-12	-1.43934	down
NewGene_2772	1.09224	0.535427	0.722599	0.185698	0.363921	0.322025	0.00987989	-1.27694	down
maker-LG09-snap-gene-794.0	14.2772	12.0194	10.8354	5.88668	5.73276	4.79108	1.36697e-06	-1.04515	down
augustus_masked-LG05-processed-gene-236.8	4.41556	9.37365	8.59776	3.08426	2.47534	1.75838	5.86711e-05	-1.47868	down
maker-Contig6-snap-gene-5.74	2.27031	2.08369	2.5736	0.656104	0.536271	0.794583	6.04344e-07	-1.66458	down
NewGene_4321	1.0133	0.988861	0.813506	0.323595	0.460595	0.425469	0.000526484	-1.09548	down
NewGene_4320	1.1314	0.979718	0.638659	0.382089	0.43041	0.391292	0.00429874	-1.04064	down
snap_masked-LG01-processed-gene-1455.14	165.736	229.188	228.923	38.4565	62.2929	45.6041	8.5216e-21	-1.96604	down
augustus_masked-LG09-processed-gene-301.5	8.5775	10.1707	5.66871	1.80362	3.55425	3.34558	2.06111e-05	-1.36428	down
maker-LG04-snap-gene-163.61	6.8469	6.58925	6.20584	2.83577	3.06147	2.82074	1.10209e-15	-1.04414	down
augustus_masked-LG09-processed-gene-676.0	7.14388	6.64582	9.46872	1.77246	1.96025	2.45043	1.26286e-10	-1.78051	down
snap_masked-LG09-processed-gene-528.0	1.12832	1.84805	2.48027	0.578844	0.457688	0.492726	1.39928e-05	-1.69072	down
snap_masked-LG01-processed-gene-42.5	39.4697	37.1637	56.9334	4.56146	12.7539	7.17654	1.21397e-05	-2.32123	down
maker-LG01-snap-gene-1954.46	3.51356	4.20562	4.25554	1.76528	1.74915	1.7386	7.61378e-13	-1.06114	down
maker-LG02-snap-gene-89.11	4.64961	4.12444	3.26075	1.24557	1.65492	2.01307	2.95544e-07	-1.16966	down
maker-LG05-augustus-gene-121.42	3.21095	3.14609	3.34129	1.12912	1.49463	1.56708	0.000149248	-1.06844	down
maker-LG01-augustus-gene-1722.45	4.9456	5.99711	5.7524	2.10417	1.97312	2.07018	1.05216e-19	-1.31341	down
maker-LG05-augustus-gene-174.29	1.62868	1.55465	1.72891	0.585979	0.736689	0.850125	0.000545579	-1.05631	down
maker-LG08-augustus-gene-580.1	1.34403	2.11437	2.16436	0.501518	0.641739	0.627837	5.06612e-06	-1.52989	down
NewGene_8030	1.42272	2.10418	2.96242	0.080033	0.347833	0.070693	6.32885e-09	-3.4342	down
snap_masked-LG05-processed-gene-1395.58	2.60458	2.32694	2.22663	1.13433	0.893565	1.13113	0.000180054	-1.04925	down
NewGene_4024	2.91161	1.94373	3.906	1.37314	1.17302	0.912363	0.00131494	-1.20393	down
maker-LG08-snap-gene-596.2	1.3196	0.921338	0.871062	0.413495	0.451477	0.469036	0.000335045	-1.09075	down
maker-LG03-augustus-gene-101.60	22.4649	22.0847	35.248	9.39806	11.4875	10.5853	3.499e-08	-1.21685	down
snap_masked-LG05-processed-gene-382.14	29.5932	31.8467	36.1001	11.2138	16.4105	11.3721	2.65382e-10	-1.19546	down
snap_masked-LG03-processed-gene-1582.21	1.7424	1.21454	1.00067	0.329381	0.591965	0.577604	0.00356836	-1.25964	down
snap_masked-LG03-processed-gene-1491.26	7.05366	6.55005	5.48689	2.14816	2.00746	2.35604	1.36179e-20	-1.42436	down
augustus_masked-LG09-processed-gene-34.50	5.64451	4.41067	4.87989	2.14085	2.05715	2.34429	3.22018e-12	-1.06479	down
maker-LG06-augustus-gene-234.45	15.9235	14.4343	16.0324	4.5487	5.6799	4.94864	3.50127e-23	-1.4845	down
NewGene_8178	3.49127	3.14991	1.69803	0.630654	0.362049	0.640562	8.0244e-10	-2.22383	down
NewGene_8173	22.6469	21.0434	29.9633	8.43034	14.0249	9.67684	8.33862e-06	-1.04874	down
NewGene_7206	1.6005	1.1085	1.95754	0.631302	0.495124	0.805324	0.00540113	-1.04093	down
maker-LG06-augustus-gene-986.5	4.3191	4.01254	4.25789	1.11532	1.5697	1.89996	1.16227e-09	-1.33647	down
maker-LG07-augustus-gene-1186.6	0.539344	0.49985	0.47207	0.226246	0.176677	0.202348	3.2866e-06	-1.19055	down
NewGene_3697	2.83462	2.06957	2.40416	0.854785	0.877071	0.931635	7.39116e-09	-1.33957	down
maker-LG01-snap-gene-1828.48	2.69613	1.85488	2.94396	0.304381	0.65236	0.413	1.29598e-09	-2.29322	down
maker-LG03-snap-gene-190.22	2.81464	2.39275	3.55012	1.1479	1.42264	1.35878	5.50069e-07	-1.03131	down
maker-LG05-snap-gene-335.18	82.3042	60.0158	93.351	24.7853	34.3153	31.0909	3.08171e-10	-1.26002	down
maker-LG04-augustus-gene-160.2	4.14178	3.63671	3.7488	1.21919	1.28259	1.25415	8.66292e-21	-1.48683	down
maker-LG07-augustus-gene-72.0	2.69219	2.66773	2.18701	0.716609	0.827966	0.72049	2.44805e-05	-1.58424	down
maker-LG07-augustus-gene-1163.25	0.46898	0.296252	0.461534	0.105139	0.142135	0.154769	5.89134e-05	-1.46783	down
maker-LG09-augustus-gene-116.69	3.41928	5.21506	8.91421	2.01242	1.91104	1.53557	3.68789e-06	-1.55764	down
maker-LG09-augustus-gene-116.63	35.0044	41.8598	87.1058	19.1766	19.5263	16.1582	0.00518138	-1.45513	down
maker-LG01-snap-gene-1418.6	4.33419	4.71822	6.98301	2.3552	2.33969	1.66205	1.67012e-05	-1.2029	down
NewGene_5490	47.2519	42.6237	53.8247	17.9162	17.4876	15.9698	9.88696e-25	-1.35603	down
maker-LG06-augustus-gene-76.27	0.811872	0.754727	1.04725	0.226687	0.395604	0.351822	3.81629e-05	-1.2915	down
snap_masked-LG02-processed-gene-114.2	378.636	480.144	697.928	248.334	151.183	166.151	1.04978e-06	-1.33425	down
NewGene_4113	1.53138	1.33443	1.0521	0.545197	0.18329	0.395117	0.000146749	-1.61753	down
snap_masked-LG01-processed-gene-1822.53	2.67717	2.34854	2.84987	1.12227	1.2631	0.940745	0.00914747	-1.10501	down
maker-LG02-snap-gene-1841.50	1.13292	0.875399	1.23823	0.302463	0.149373	0.199464	1.58176e-10	-2.16948	down
maker-LG05-snap-gene-1237.1	2.64445	2.64653	1.6221	0.404063	0.70312	0.828372	2.09942e-07	-1.71243	down
snap_masked-LG01-processed-gene-1730.32	81.9783	74.1433	86.9203	34.892	29.0269	34.8076	2.63757e-19	-1.17268	down
snap_masked-LG01-processed-gene-1730.33	91.6052	83.949	105.26	35.4934	31.1589	36.8144	2.26151e-22	-1.3139	down
maker-LG01-snap-gene-1857.19	3.70685	2.91721	4.26196	1.58119	1.67197	1.53944	4.37201e-08	-1.05494	down
maker-LG01-snap-gene-1857.16	2.44219	1.84218	2.25249	0.910244	0.786786	1.02616	2.47594e-09	-1.1342	down
maker-LG06-snap-gene-236.24	0.932082	0.51474	0.790455	0.392052	0.279469	0.221516	0.00862801	-1.17319	down
maker-LG06-snap-gene-232.26	3.754	3.58017	4.27972	1.06066	1.38512	0.36195	2.58718e-05	-1.88312	down
augustus_masked-LG06-processed-gene-319.22	4.39958	4.31703	5.09017	0.715462	1.47728	1.13881	5.7104e-11	-1.93089	down
NewGene_6430	1087.53	1107.24	1467.28	402.787	439.592	394.74	5.32267e-21	-1.42295	down
maker-LG05-augustus-gene-146.25	2.51339	2.90316	2.69176	0.715146	0.78256	0.597495	1.31531e-16	-1.81471	down
maker-LG09-snap-gene-59.1	13.8611	10.0257	13.504	4.26495	5.36317	5.75147	3.27172e-10	-1.15622	down
maker-LG01-snap-gene-1862.23	6.51139	8.67285	9.55984	2.81341	2.3508	3.38424	1.8695e-08	-1.40627	down
maker-LG05-snap-gene-440.4	2.29347	2.00255	2.17724	0.729066	0.670794	0.822443	7.9386e-13	-1.41498	down
augustus_masked-LG05-processed-gene-1240.7	28.5004	27.3686	26.6837	6.94988	6.76812	8.83475	2.23519e-42	-1.74776	down
augustus_masked-LG08-processed-gene-1104.12	4.52332	3.79198	4.02853	1.31848	1.24704	1.46151	1.23685e-18	-1.48722	down
maker-LG02-snap-gene-1680.59	6.82765	6.32637	6.63204	2.16169	2.69397	2.95824	6.29201e-16	-1.21578	down
NewGene_1642	0.868986	0.92177	0.541316	0.409801	0.117669	0.157834	0.0042592	-1.59289	down
NewGene_2608	0.904615	0.850221	0.560302	0.313428	0.326646	0.29852	0.00421966	-1.17909	down
maker-LG02-snap-gene-1158.3	2.07818	2.11077	2.82932	0.736369	0.942157	1.09948	0.000351406	-1.20537	down
augustus_masked-LG03-processed-gene-100.36	9.52953	10.3753	9.37601	3.87753	4.07662	3.51341	1.02014e-15	-1.22326	down
maker-LG03-augustus-gene-135.21	2.29611	2.15786	2.88305	1.25198	0.944604	0.867925	5.21414e-06	-1.12438	down
maker-LG01-augustus-gene-1932.34	58.6909	57.9716	55.6601	22.598	28.3511	27.1677	1.70724e-17	-1.01562	down
snap_masked-LG03-processed-gene-1547.43	1.5914	2.19994	1.06991	0.341209	0.280815	0.250903	5.17927e-08	-2.3185	down
snap_masked-LG01-processed-gene-50.22	6.12912	5.14209	5.92241	2.66589	2.27553	2.51484	6.91438e-09	-1.07131	down
maker-LG08-augustus-gene-11.14	1.45509	1.60374	1.03691	0.47928	0.459214	0.744901	0.0073787	-1.16056	down
snap_masked-LG09-processed-gene-246.4	18.7512	18.2932	19.0746	5.48514	7.3612	6.39843	2.6095e-17	-1.41772	down
maker-LG01-augustus-gene-1816.56	27.6596	24.9722	27.233	11.2965	12.5144	12.3989	4.12627e-23	-1.01501	down
NewGene_313	0.666153	0.758109	1.23667	0.451174	0.176382	0.130329	0.000125239	-1.88079	down
NewGene_310	32.3052	37.5274	46.1156	6.8737	8.07682	9.15047	5.55024e-34	-2.14262	down
maker-LG03-augustus-gene-1585.72	8.00841	7.77407	9.25092	3.31994	3.60019	4.06613	6.36231e-11	-1.06418	down
maker-LG01-augustus-gene-2003.53	23.612	20.2512	28.5168	6.06356	7.49975	7.08961	8.67034e-21	-1.68061	down
maker-Contig17-augustus-gene-2.30	14.4562	13.1086	14.1845	7.02018	4.84518	6.37117	2.00065e-09	-1.06692	down
augustus_masked-LG05-processed-gene-381.1	1.63189	0.987284	1.42632	0.508138	0.351723	0.346622	2.65203e-05	-1.5929	down
maker-LG09-augustus-gene-81.82	6.21683	4.23947	4.02702	2.19318	1.71282	1.83749	9.84481e-07	-1.19951	down
maker-Contig14-snap-gene-0.10	0.847641	0.69891	0.478329	0.274555	0.306878	0.189788	0.00206894	-1.24552	down
maker-LG06-augustus-gene-105.23	25.7759	21.2605	28.259	9.68058	11.7259	11.1973	9.09529e-08	-1.07993	down
maker-LG01-augustus-gene-176.4	3.18475	3.04362	2.51289	1.19344	1.2402	1.1815	1.24028e-08	-1.14286	down
NewGene_3227	3.11027	2.28869	2.53771	0.458658	0.452707	0.479489	1.38114e-15	-2.35766	down
snap_masked-LG03-processed-gene-1552.19	2.43145	2.19454	2.21676	0.899429	1.15616	1.06593	3.37584e-07	-1.01143	down
NewGene_3487	1.72809	1.48811	1.15065	0.583148	0.430386	0.735256	6.90723e-05	-1.18514	down
maker-LG08-augustus-gene-1043.0	3.94514	3.90205	6.66562	1.79327	2.21725	2.17724	5.79466e-05	-1.10505	down
augustus_masked-LG04-processed-gene-19.34	2.86371	3.88611	5.47008	1.8197	1.37844	1.96188	0.000324058	-1.11515	down
maker-LG05-snap-gene-1380.27	16.0616	13.1949	13.1082	5.227	5.88306	5.04817	4.42922e-20	-1.2622	down
NewGene_7933	2.34523	2.75282	1.89914	0.740631	0.862296	0.971296	4.50451e-05	-1.31168	down
snap_masked-LG01-processed-gene-1859.44	13.1745	15.1597	10.9526	5.38276	5.98142	5.76237	7.494e-10	-1.07205	down
maker-LG01-snap-gene-816.3	1.41296	1.6219	1.65555	0.596482	0.648459	0.706231	6.352e-06	-1.12938	down
maker-Contig3-snap-gene-0.51	3.4564	2.46495	3.33027	0.593353	0.320196	0.481191	2.03762e-13	-2.56545	down
snap_masked-Contig1-processed-gene-2.8	1447.7	1144.07	1363.85	287.979	460.938	428.708	1.65484e-17	-1.62238	down
maker-LG08-augustus-gene-1134.45	2.00654	1.95212	3.37425	0.651807	0.731585	0.363694	3.94437e-07	-1.91923	down
maker-LG07-snap-gene-1214.26	95.9016	125.412	129.262	36.8629	42.4537	37.8062	6.74331e-22	-1.45588	down
maker-LG04-snap-gene-1440.8	2.1853	1.76217	3.57208	0.036784	0.235542	0.124714	4.29755e-14	-4.08733	down
augustus_masked-LG06-processed-gene-1322.5	79.018	64.3116	77.6264	28.4252	36.3581	32.4428	1.1638e-12	-1.05728	down
maker-LG04-snap-gene-35.31	80.4531	78.9456	125.345	35.1282	36.6851	38.0044	3.11955e-10	-1.24991	down
snap_masked-LG02-processed-gene-114.3	22.4043	25.497	42.9375	16.1964	10.9277	11.205	0.000679222	-1.10914	down
maker-LG05-augustus-gene-98.35	2.94496	3.52444	4.8427	0.897919	0.821632	1.00008	5.76046e-15	-1.92709	down
maker-LG09-augustus-gene-24.12	8.86864	3.44297	9.73153	0.458371	0.497711	0.685176	7.63143e-20	-3.61899	down
augustus_masked-LG05-processed-gene-690.4	1.89253	1.52335	1.98617	0.413956	0.248391	0.207583	1.79098e-07	-2.45458	down
NewGene_7570	14.6935	10.1245	17.0715	1.36462	2.36532	1.95064	1.51683e-27	-2.7435	down
augustus_masked-LG05-processed-gene-109.6	3.15279	3.81552	3.71947	1.4554	1.2327	1.41058	1.15591e-07	-1.24655	down
maker-LG01-augustus-gene-1695.32	4.63367	4.12056	4.24057	1.49733	1.82405	1.88657	1.22685e-11	-1.19595	down
maker-LG01-snap-gene-1745.0	2.48556	2.65096	2.49262	0.867583	0.827282	1.09367	1.15591e-07	-1.32028	down
NewGene_5914	2.37101	2.35699	2.89979	1.18176	1.37134	0.863597	0.000447142	-1.02655	down
snap_masked-LG01-processed-gene-1800.40	1.92794	1.57443	1.34776	0.705606	0.611397	0.612933	1.69141e-09	-1.19531	down
maker-LG05-snap-gene-1181.1	32.7708	29.2627	43.0692	10.2261	11.3272	11.48	1.03761e-19	-1.54373	down
snap_masked-LG07-processed-gene-50.3	5.82061	3.7534	6.24088	2.12223	2.01498	2.22784	5.68724e-06	-1.17937	down
NewGene_225	1.75725	3.57809	3.39249	1.19823	1.35436	0.926668	0.00221926	-1.19538	down
NewGene_228	0.895862	0.912914	1.62178	0.360872	0.424914	0.3325	4.87231e-05	-1.58922	down
maker-LG02-snap-gene-1832.68	35.0176	20.9773	21.2595	7.98413	6.55004	5.87341	4.65478e-14	-1.78825	down
NewGene_1219	44.2963	38.6016	35.8699	14.9002	17.538	16.5219	7.75265e-19	-1.15179	down
maker-LG07-augustus-gene-1232.86	20.0229	18.7169	26.077	4.29391	5.30893	6.12674	7.65011e-25	-1.91948	down
augustus_masked-LG06-processed-gene-20.12	2.46975	1.85789	1.89727	1.12594	0.869996	0.7898	8.64295e-06	-1.02244	down
NewGene_5270	6.66894	5.35836	8.24066	0.432316	0.571279	0.403334	3.19455e-63	-3.71284	down
NewGene_5271	1.45274	0.971136	1.02158	0.028177	0.063458	0.059955	3.77613e-15	-4.24643	down
maker-LG06-snap-gene-140.26	2.8574	2.48709	3.43089	0.911611	1.11948	1.02026	4.69009e-08	-1.38914	down
maker-LG08-augustus-gene-806.11	214.897	197.959	237.587	74.5442	61.1468	71.2387	3.62604e-34	-1.5261	down
maker-LG01-augustus-gene-2041.36	14.5862	12.5269	25.3394	8.30007	5.11048	4.20417	3.25203e-05	-1.44258	down
NewGene_5417	2.55115	2.27003	3.68925	0.330212	0.466381	0.351302	4.38757e-14	-2.7605	down
NewGene_6445	2.61489	3.51616	4.63309	0.974625	1.06795	0.856304	4.66123e-11	-1.73603	down
maker-LG06-snap-gene-524.34	6.04522	3.65164	2.70907	1.83773	1.50965	1.40915	0.000154539	-1.24849	down
snap_masked-LG03-processed-gene-68.14	2.81708	2.409	3.23913	0.795648	0.672967	0.825609	8.26615e-11	-1.73835	down
NewGene_1517	1.37411	1.23681	0.898634	0.507132	0.379099	0.333731	3.69561e-05	-1.31753	down
maker-LG09-snap-gene-125.0	3.37173	4.1285	4.37499	1.93687	1.76236	1.50232	2.55991e-06	-1.05705	down
maker-LG06-augustus-gene-163.60	5.00706	6.00677	4.47435	1.68362	2.48047	2.08259	4.52214e-08	-1.18844	down
maker-LG01-snap-gene-1764.13	1.75445	2.14156	2.48914	0.348807	0.733444	0.655368	1.84015e-06	-1.74823	down
NewGene_2359	1.6921	1.06913	1.69619	0.225656	0.556415	0.422873	5.65065e-05	-1.75801	down
maker-LG01-snap-gene-857.16	0.980644	1.34094	1.10891	0.175747	0.088084	0.273529	1.69141e-07	-2.52055	down
NewGene_1199	1.98966	1.16002	1.04574	0.398589	0.433664	0.261375	1.75989e-05	-1.74045	down
NewGene_1193	2.05777	2.34016	3.1944	1.33372	1.24486	0.521368	0.0076847	-1.10937	down
maker-LG05-augustus-gene-3.9	5.23536	4.64459	5.55485	2.73564	2.03911	2.19071	2.23967e-07	-1.01501	down
NewGene_5274	19.0098	22.8477	25.9535	10.9855	9.86424	9.31318	2.80679e-10	-1.04063	down
NewGene_4557	1.86815	1.69611	2.31922	0.477844	0.651994	0.575242	1.09411e-10	-1.6414	down
maker-LG06-snap-gene-319.11	18.1183	14.8688	20.1174	5.81049	6.40648	6.17615	8.73212e-20	-1.40171	down
maker-LG09-snap-gene-88.8	6.86899	6.68998	12.1092	3.815	2.97473	3.32638	3.84179e-05	-1.21275	down
NewGene_70	0.930467	0.451575	0.850117	0.316737	0.305364	0.228393	0.00442651	-1.28795	down
maker-LG01-augustus-gene-1822.30	3.38008	3.70959	4.17723	1.27536	1.42738	1.79043	9.36231e-09	-1.20489	down
NewGene_6594	0.917878	0.678068	0.997029	0.275039	0.095074	0.083441	6.38101e-05	-2.25886	down
maker-LG06-augustus-gene-17.6	1.93915	1.60536	1.36616	0.522786	0.452087	0.799055	3.1163e-05	-1.35002	down
maker-LG05-augustus-gene-331.1	6.74315	5.36586	5.33687	1.12922	1.69712	1.71134	4.80075e-18	-1.81899	down
NewGene_2840	2.06681	1.66717	1.60271	0.552535	0.7338	0.947902	0.000263892	-1.09017	down
maker-LG08-snap-gene-1166.11	1.37311	1.30588	1.00556	0.512803	0.415875	0.642321	0.00056374	-1.0972	down
snap_masked-LG01-processed-gene-1458.1	2.54758	3.75712	3.95295	0.563676	1.196	0.852372	7.38616e-09	-1.84499	down
maker-LG09-snap-gene-44.56	7.59716	6.84855	7.80574	2.9554	2.87139	3.16164	6.72989e-15	-1.18021	down
snap_masked-LG06-processed-gene-1069.4	4.40083	4.59288	7.28132	0.952194	0.511959	0.970768	2.08603e-15	-2.60482	down
maker-LG05-augustus-gene-1313.2	27.3596	24.4529	22.6517	12.2704	7.35379	9.94125	4.21305e-09	-1.20334	down
maker-LG01-snap-gene-1913.19	2.83527	1.75333	1.84686	1.04274	0.809003	1.00093	0.00206819	-1.03466	down
maker-LG06-snap-gene-98.7	10.2554	5.54699	9.15406	0.926574	1.02999	1.31684	1.63127e-25	-2.80143	down
maker-LG01-snap-gene-1012.0	2.76961	2.24236	3.4701	0.662848	0.549396	0.600125	1.73884e-18	-2.09062	down
maker-LG01-snap-gene-1952.3	2.7687	2.10447	2.53303	0.503013	0.897701	0.823538	1.33496e-10	-1.60967	down
maker-LG01-snap-gene-1665.6	14.3708	14.9955	20.0995	3.64233	5.30037	4.03941	3.30457e-18	-1.80297	down
maker-LG03-augustus-gene-1009.6	6.33184	4.65465	11.0975	0.934322	1.2269	1.14371	7.87391e-16	-2.61003	down
NewGene_3219	160.708	200.294	249.908	84.7621	55.3218	65.3067	3.79969e-11	-1.44635	down
maker-LG04-snap-gene-3.6	1.08325	1.20455	1.5473	0.268795	0.226815	0.243509	1.11989e-07	-2.18172	down
maker-LG07-snap-gene-1080.14	4.66157	6.23575	6.99834	2.05857	2.73128	2.52629	0.000334483	-1.15141	down
maker-LG09-snap-gene-991.2	11.8715	9.31909	10.8143	3.90214	4.98937	5.13449	1.03978e-10	-1.06375	down
maker-LG08-augustus-gene-963.7	99.0672	85.1491	118.575	23.6765	33.3143	28.7887	9.74737e-22	-1.69398	down
maker-LG04-augustus-gene-1051.0	1.06391	1.58161	1.32238	0.609168	0.42732	0.685017	0.00348562	-1.07527	down
NewGene_6071	1.31874	0.7968	1.1547	0.668397	0.355748	0.277183	1.09948e-06	-1.44372	down
maker-LG08-augustus-gene-964.6	15.1957	15.6335	11.8785	2.84451	4.77857	2.75715	1.7851e-15	-1.91081	down
augustus_masked-LG06-processed-gene-97.0	4.52101	4.19369	4.54691	1.8088	1.83281	1.97836	1.45915e-09	-1.10817	down
maker-LG06-snap-gene-1328.33	2.16041	2.26924	1.41164	0.558667	0.34865	0.649446	9.34707e-06	-1.76709	down
snap_masked-LG01-processed-gene-1997.21	5.48635	4.84007	4.68516	2.27789	2.26992	2.216	4.08696e-12	-1.0223	down
augustus_masked-LG08-processed-gene-295.1	1.4434	1.01995	1.77176	0.412817	0.325421	0.351258	4.06285e-06	-1.81409	down
maker-LG01-snap-gene-1475.8	18.5511	14.9894	18.1465	7.94728	5.57216	7.02383	3.42533e-12	-1.20295	down
augustus_masked-LG06-processed-gene-454.3	3.63593	2.34191	3.46418	1.35453	0.740182	1.06334	2.72335e-05	-1.4425	down
maker-LG03-snap-gene-1432.11	0.953222	0.800708	0.867393	0.330954	0.344905	0.326818	2.89603e-06	-1.25455	down
NewGene_3631	22.6197	29.6353	43.1794	11.2044	13.0859	10.6061	1.61578e-07	-1.32549	down
maker-LG05-snap-gene-963.3	21.2874	24.0801	21.9556	7.93002	7.33954	7.54454	5.72819e-29	-1.4313	down
maker-LG01-snap-gene-1644.1	2.75695	2.6849	2.89583	0.724048	1.07607	0.887587	1.8461e-12	-1.5062	down
maker-LG07-snap-gene-644.1	8.97066	15.0377	18.521	4.1433	8.64711	6.40131	0.00359595	-1.02379	down
augustus_masked-LG06-processed-gene-139.20	1.69152	1.86065	1.63342	0.431935	0.392351	0.406411	1.69178e-12	-1.93357	down
snap_masked-LG08-processed-gene-923.0	4.29144	3.72818	4.15907	1.04578	1.16368	1.82099	1.16073e-08	-1.47515	down
maker-LG06-augustus-gene-261.9	5.03723	6.62865	8.05889	1.80105	2.42285	1.3271	2.53113e-07	-1.68554	down
maker-LG01-snap-gene-19.13	1.34056	1.49211	1.40548	0.496779	0.440528	0.678799	0.0001234	-1.27205	down
NewGene_2527	1.60619	1.95021	2.39514	0.647594	0.646134	0.795483	9.36115e-07	-1.40869	down
NewGene_2387	13.1575	12.3798	13.6144	5.43381	4.56696	5.07718	1.20805e-22	-1.1864	down
augustus_masked-LG01-processed-gene-1635.12	1.73611	2.35415	2.31564	0.768378	1.01678	1.1077	0.000157334	-1.02293	down
NewGene_1121	15.4964	9.59657	12.2541	1.3264	3.19272	3.5464	1.69132e-11	-2.16907	down
maker-LG06-augustus-gene-96.19	3.206	2.81662	2.9478	1.30321	0.965107	1.24056	1.08118e-07	-1.21981	down
snap_masked-LG04-processed-gene-63.43	77.5472	64.2717	76.4198	23.8626	20.6744	22.7461	4.4762e-40	-1.57071	down
maker-LG08-augustus-gene-1178.10	1.43809	1.7886	1.48117	0.787479	0.557939	0.683364	0.000211922	-1.08479	down
maker-LG01-snap-gene-632.30	210.917	166.105	225.295	80.885	89.2018	98.672	1.33393e-11	-1.03872	down
maker-LG01-snap-gene-1480.6	1.02193	0.797882	0.83163	0.245714	0.190335	0.22176	1.61815e-12	-1.86716	down
maker-LG06-augustus-gene-110.41	2.1858	2.29037	3.25849	1.02282	0.921063	0.943085	2.47085e-07	-1.29027	down
snap_masked-LG02-processed-gene-1796.60	3.30493	3.00604	2.52165	1.23258	1.0632	1.60112	4.19436e-07	-1.05625	down
maker-LG02-augustus-gene-1790.4	44.0552	56.2718	61.3241	26.6522	21.0344	25.1516	6.39823e-09	-1.02428	down
maker-LG06-augustus-gene-228.1	5.64976	5.83134	3.84425	1.90756	2.1657	2.34891	3.06047e-07	-1.13062	down
maker-LG01-snap-gene-1925.31	13.3387	12.5837	19.0535	5.07635	8.13114	6.60818	9.58724e-06	-1.05709	down
maker-LG09-augustus-gene-24.3	0.699603	0.342631	0.466683	0.093838	0.034594	0.19673	0.00056374	-2.05311	down
snap_masked-LG02-processed-gene-1769.13	9.57054	16.3854	19.6601	3.06922	2.99519	3.43217	5.37964e-16	-2.13641	down
maker-LG06-augustus-gene-1335.34	7.07892	6.0645	8.43207	1.25387	1.47011	1.32853	3.62604e-34	-2.28114	down
snap_masked-LG01-processed-gene-1880.20	2.44153	2.4848	2.61966	0.852693	1.10916	1.11656	7.24788e-07	-1.17075	down
snap_masked-LG01-processed-gene-1732.23	26.1399	26.2629	39.7463	11.5939	13.3109	11.6293	6.75524e-09	-1.20767	down
maker-LG03-augustus-gene-190.40	11.333	9.10338	13.7352	4.50052	3.87364	4.29506	3.88495e-10	-1.30136	down
maker-LG02-snap-gene-1834.79	18.6899	17.9424	19.3322	4.7555	6.71851	6.67237	6.5502e-14	-1.49648	down
maker-LG01-snap-gene-1762.41	1.15175	1.02325	1.69155	0.498869	0.598291	0.44325	0.00209857	-1.1849	down
maker-LG01-snap-gene-1934.9	794.705	753.121	1040.23	361.732	370.022	382.995	3.53534e-13	-1.08989	down
snap_masked-LG08-processed-gene-1138.16	8.00098	8.74205	15.2397	1.97913	3.00033	2.87892	3.27166e-11	-1.8994	down
NewGene_3172	11.6524	9.90212	20.7088	6.38347	6.48004	4.77353	0.000190964	-1.13167	down
maker-LG01-snap-gene-1722.55	5.99308	7.39735	6.18592	2.71415	2.42299	2.25538	2.56899e-08	-1.27156	down
NewGene_493	3.16395	1.67824	2.45188	1.08931	0.940025	0.833358	0.000256938	-1.20978	down
NewGene_7465	2.64036	1.89015	3.18977	0.512673	0.705603	0.824714	3.28298e-07	-1.76711	down
maker-LG02-snap-gene-169.7	3.50602	2.79367	2.76895	1.42702	1.38556	1.24608	0.000402615	-1.02261	down
augustus_masked-LG01-processed-gene-1770.36	9.17014	6.79531	15.1858	0.78451	1.44409	0.850438	3.10721e-16	-3.20115	down
maker-LG03-augustus-gene-215.0	1.66753	1.4683	1.62922	0.58593	0.734252	0.442309	4.43405e-07	-1.29098	down
maker-LG02-snap-gene-1803.17	3.3927	3.4355	4.77259	0.607253	1.41997	0.92387	1.1962e-06	-1.83951	down
maker-LG07-augustus-gene-1188.66	0.513882	0.662024	0.729422	0.252533	0.318385	0.301011	0.000148126	-1.00355	down
NewGene_1041	5.89472	2.97261	2.53346	1.49431	1.37001	1.45979	0.000421742	-1.26717	down
maker-LG02-snap-gene-1838.51	2.60997	2.70499	2.52785	1.034	0.999045	1.03604	1.52761e-08	-1.22756	down
maker-LG03-snap-gene-1477.5	90.5966	70.5993	86.8079	32.9415	39.1044	39.8134	1.1451e-12	-1.02263	down
maker-LG01-augustus-gene-1263.1	4.0033	3.62682	4.0379	1.21277	1.42609	1.45623	1.65755e-17	-1.38725	down
snap_masked-LG07-processed-gene-362.0	1.58946	2.14143	1.62964	1.00575	0.644158	0.666575	0.00230299	-1.07945	down
augustus_masked-LG06-processed-gene-54.25	31.3683	37.8293	41.6748	10.67	16.2355	12.5547	2.00481e-10	-1.3642	down
maker-LG03-snap-gene-1548.5	2.13597	1.59268	1.63955	0.439294	0.485027	0.639464	7.98923e-11	-1.65807	down
maker-LG07-snap-gene-1067.28	8.84824	8.69398	7.8289	3.14801	2.947	3.34532	4.9339e-19	-1.29662	down
maker-LG01-snap-gene-1704.7	1.16213	2.48081	1.30871	0.466371	0.511967	0.345312	1.3644e-05	-1.75338	down
maker-LG06-augustus-gene-326.1	11.5872	9.33056	11.0179	3.43123	3.97843	4.31439	2.96635e-17	-1.32108	down
maker-LG04-snap-gene-23.17	1.41561	1.47163	1.86581	0.51829	0.56186	0.690749	7.53252e-08	-1.30057	down
augustus_masked-LG03-processed-gene-1568.26	2.20829	2.35676	2.85781	0.5674	0.937224	0.648703	4.03368e-10	-1.65992	down
maker-LG01-snap-gene-1557.27	2.04442	1.95536	2.34334	0.637749	0.528614	0.144976	5.13572e-05	-2.06248	down
maker-LG05-augustus-gene-1065.1	6942.63	6647.12	7029.21	2612.69	2684.75	2783.75	1.79741e-61	-1.2252	down
maker-Contig1-augustus-gene-2.4	58.3744	32.0185	41.6554	7.67422	14.6075	10.3493	1.03963e-11	-1.88826	down
maker-LG06-augustus-gene-261.8	6.72378	9.16292	8.07002	2.14202	3.35546	2.32659	1.29485e-08	-1.48552	down
maker-LG09-augustus-gene-115.20	12.5064	8.88473	8.61959	4.44048	4.37153	4.7229	3.04205e-06	-1.02044	down
maker-LG09-snap-gene-31.4	13.0564	10.881	12.8124	5.17533	5.43725	5.81213	7.88518e-16	-1.03648	down
NewGene_3031	2.51356	3.13815	3.0777	0.778441	1.1855	1.37605	6.80942e-06	-1.26447	down
augustus_masked-LG07-processed-gene-1234.14	1.31526	2.30458	1.76062	0.12037	0.212262	0.162228	3.02094e-17	-3.28494	down
maker-LG08-augustus-gene-1132.14	0.640825	1.20516	1.11267	0.110542	0.101155	0.1173	2.00065e-09	-2.99305	down
maker-LG08-snap-gene-351.0	47.6341	31.4321	76.3331	14.3168	13.3548	12.7044	1.42148e-10	-1.81836	down
maker-LG01-snap-gene-1681.78	1.28014	1.34569	1.34832	0.788855	0.5121	0.411367	0.00032314	-1.07609	down
maker-LG08-augustus-gene-1101.45	0.429423	0.654724	1.25063	0.116638	0.25203	0.335288	0.00685376	-1.58892	down
snap_masked-LG04-processed-gene-93.0	2.24148	2.74266	3.24817	1.16299	1.29701	1.01	7.73514e-05	-1.11627	down
maker-LG04-snap-gene-1151.5	1.35939	1.63219	1.70777	0.702855	0.641354	0.689576	5.63654e-06	-1.07585	down
snap_masked-LG09-processed-gene-948.0	64.3277	53.0763	48.8027	21.4766	19.6873	22.7415	1.77435e-20	-1.25196	down
NewGene_7996	2.02673	1.95312	3.80262	0.861369	0.897873	0.939016	5.50315e-06	-1.44525	down
maker-LG01-augustus-gene-1387.3	10.7514	9.76719	11.2774	0.760023	1.14227	1.37311	2.8786e-46	-3.1566	down
NewGene_7879	2.64134	5.06654	5.66413	1.36555	1.95918	1.4589	6.91409e-05	-1.35758	down
augustus_masked-LG03-processed-gene-89.2	1.08572	1.7279	2.50931	0	0.119605	0.033055	6.46216e-12	-4.91322	down
maker-LG01-snap-gene-1948.18	79.2683	111.765	104.372	38.421	34.3739	38.1207	2.66218e-16	-1.28768	down
maker-LG09-snap-gene-124.47	1.46027	1.67983	1.87064	0.63599	0.743762	0.610677	1.65282e-07	-1.19529	down
maker-LG05-snap-gene-2.11	1.69518	0.612884	0.863453	0	0.079816	0	0.00831254	-4.99373	down
augustus_masked-LG06-processed-gene-1051.2	83.578	90.3303	211.305	22.3892	28.6161	17.499	1.23008e-05	-2.36554	down
maker-LG05-snap-gene-236.20	0.771076	1.10384	1.25468	0.423677	0.240189	0.439757	0.00205498	-1.3711	down
NewGene_5977	9.25984	8.43758	14.8191	2.84818	3.67991	5.16383	3.16091e-07	-1.40299	down
maker-LG01-snap-gene-1599.26	2.83752	1.53424	5.042	0.042113	0.165831	0.150332	6.05774e-09	-4.56683	down
NewGene_4907	35.7148	12.6666	21.1341	1.41863	1.32023	2.27518	7.80906e-25	-3.66556	down
maker-LG07-augustus-gene-1096.8	2.137	1.89839	1.91687	1.0691	0.874372	0.614616	9.52282e-06	-1.08069	down
NewGene_8025	9.40943	8.25945	4.12484	3.64179	2.81855	3.14025	0.005494	-1.04409	down
snap_masked-LG02-processed-gene-1724.10	6.42916	5.90286	7.7862	2.51403	2.88983	3.0733	3.96063e-12	-1.12084	down
NewGene_2709	2.57472	3.71202	4.95495	1.72053	1.59134	1.34544	8.2674e-06	-1.14469	down
NewGene_2707	6.40477	5.69939	7.24295	1.75591	2.42423	2.39293	3.61982e-13	-1.44015	down
snap_masked-LG03-processed-gene-1586.35	9.66608	11.1065	16.1983	4.39999	4.80505	4.81109	7.82706e-09	-1.2727	down
NewGene_7699	4.04908	1.68434	4.48106	0.35849	0.846685	0.524404	5.3701e-10	-2.43877	down
maker-LG05-augustus-gene-101.1	3.18996	3.39689	3.42202	1.09588	1.34005	1.40472	1.38741e-08	-1.25844	down
maker-LG09-augustus-gene-44.45	2.17339	1.15408	2.10251	0.785374	0.421158	0.854602	0.00790954	-1.24102	down
maker-LG01-snap-gene-1731.6	0.723412	0.675108	0.703355	0.123631	0.238307	0.262032	0.000346333	-1.63732	down
maker-LG03-augustus-gene-1568.97	1.66218	1.72977	1.89238	0.342636	0.727487	0.589069	2.27107e-05	-1.53576	down
maker-LG01-snap-gene-1980.25	0.416806	0.583873	0.72263	0.280917	0.306078	0.187942	0.00554907	-1.01813	down
snap_masked-LG01-processed-gene-1860.1	90.6326	96.427	111.659	43.5937	48.811	44.3657	5.83396e-15	-1.0007	down
maker-LG09-augustus-gene-20.17	10.0607	7.92494	4.06482	3.06876	3.56121	2.87394	0.000780826	-1.08449	down
maker-LG02-snap-gene-1796.30	13.0014	11.0012	10.9744	1.321	1.66729	1.82841	3.84933e-46	-2.73149	down
maker-LG07-snap-gene-514.1	4.12778	4.28389	2.82342	1.54959	1.27285	1.99258	8.08891e-05	-1.09944	down
maker-LG04-snap-gene-1439.3	4.28988	3.68873	2.91732	1.14957	1.48824	1.48763	4.97694e-08	-1.27754	down
maker-LG07-snap-gene-1083.6	2.61335	1.88759	2.38604	0.688274	0.94018	0.817558	2.49521e-09	-1.36367	down
maker-LG07-snap-gene-1083.9	10.9706	9.64057	8.83657	3.34384	4.60952	4.87842	2.07821e-08	-1.07465	down
maker-LG09-augustus-gene-41.22	0.88128	0.793422	0.961306	0.385177	0.212917	0.343475	3.91332e-05	-1.34173	down
NewGene_2331	14.6651	13.6702	15.1098	6.61847	4.47486	7.51067	1.62205e-06	-1.07838	down
NewGene_1822	23.0762	17.8409	25.5049	7.78168	10.5671	9.38046	7.10941e-10	-1.13313	down
maker-LG09-snap-gene-416.25	1.74298	1.4543	1.51474	0.521961	0.617258	0.548718	3.08171e-10	-1.35294	down
NewGene_7878	1.68738	2.39949	3.9222	0.642859	0.954018	1.05177	0.000144231	-1.4847	down
NewGene_7492	0.860179	1.11794	1.2994	0.248345	0.465214	0.567237	0.000671551	-1.23508	down
maker-LG05-augustus-gene-1302.5	7.86275	7.47015	7.33482	2.57652	3.15318	3.06667	1.61074e-12	-1.2398	down
maker-LG06-snap-gene-95.64	1.95522	2.33468	3.62828	0.591503	0.681266	0.770988	6.4837e-13	-1.83063	down
augustus_masked-LG02-processed-gene-1412.11	1.14543	0.880689	0.858008	0.263665	0.336331	0.331265	0.000585473	-1.46523	down
NewGene_5257	1.98464	1.29228	1.89328	0.733707	0.732376	0.45182	0.000110685	-1.2672	down
NewGene_6505	0.523118	0.672769	0.545907	0.173636	0.316815	0.266515	0.00231344	-1.0483	down
maker-LG07-snap-gene-447.9	3.60168	2.97757	3.98379	1.04061	1.23636	1.54044	7.38837e-06	-1.32949	down
maker-LG07-snap-gene-447.7	6.93845	5.89236	6.57991	2.71088	2.89268	3.20057	1.05921e-11	-1.01451	down
maker-LG01-snap-gene-978.2	0.578876	0.604851	0.697377	0.07095	0.153975	0.259558	0.000162645	-1.86142	down
maker-LG05-snap-gene-1067.0	62.217	51.4538	52.37	20.4194	23.2847	21.4448	3.19318e-24	-1.22239	down
maker-LG08-augustus-gene-1136.85	5.04034	8.64673	5.53643	2.62819	1.87884	2.204	4.64297e-08	-1.38933	down
maker-LG04-snap-gene-726.1	6.16133	5.30243	5.13237	2.26389	2.59083	2.53848	2.57848e-11	-1.04074	down
NewGene_6421	0.522548	0.865685	1.45033	0.130443	0.350317	0.376318	0.00709136	-1.58823	down
maker-LG08-augustus-gene-1042.3	6.26074	4.7385	6.26443	2.38863	2.22716	2.56455	1.17209e-09	-1.13527	down
NewGene_3253	0.673232	0.526059	0.838324	0.265265	0.248001	0.31826	0.000746122	-1.06413	down
maker-LG01-snap-gene-1726.47	981.539	845.632	974.842	385.85	403.267	406.537	2.88262e-29	-1.10228	down
maker-LG05-augustus-gene-507.3	9.54192	10.2213	15.3835	1.10441	1.06419	0.859619	3.36019e-43	-3.39553	down
maker-LG06-augustus-gene-294.12	5.05062	6.15344	6.59145	1.66085	3.07886	2.20491	8.07548e-06	-1.23318	down
maker-LG05-snap-gene-1395.47	5.49612	4.90922	4.7289	3.09504	1.86155	1.78641	0.00664986	-1.00608	down
NewGene_7714	66.505	48.732	119.615	3.00321	7.57184	4.41987	1.72611e-10	-3.8437	down
maker-LG03-augustus-gene-1001.11	1.59513	1.61852	2.01611	0.099214	0.161652	0.116883	3.95183e-20	-3.62962	down
maker-LG09-snap-gene-389.1	1.16533	0.898912	0.98476	0.3215	0.340546	0.40085	0.000478433	-1.38017	down
NewGene_4532	0.633778	0.84279	0.992919	0.342839	0.283331	0.175211	0.000277903	-1.46525	down
maker-Contig1-snap-gene-4.6	4.54204	3.60252	16.0343	0.19852	0.458041	0.178678	9.09529e-08	-4.69271	down
snap_masked-LG06-processed-gene-131.3	0.968922	1.3444	1.312	0.414754	0.241559	0.441974	7.85527e-06	-1.58775	down
maker-LG06-augustus-gene-522.37	1.07413	1.3258	0.86837	0.467155	0.432593	0.439492	0.00224574	-1.13329	down
snap_masked-LG06-processed-gene-119.8	5.70679	4.28258	4.93739	2.1794	1.93935	2.58608	9.97949e-06	-1.02529	down
maker-LG02-snap-gene-196.0	71.1621	79.979	84.7198	27.1281	33.779	30.7279	1.46512e-19	-1.23836	down
maker-LG09-snap-gene-928.5	3.13368	3.35304	3.38067	1.19681	1.68914	1.42713	3.59596e-08	-1.06815	down
NewGene_1038	4.60989	1.58434	1.90532	0.164262	0.079528	0.244957	2.156e-14	-3.8869	down
snap_masked-LG01-processed-gene-1746.22	2.51596	2.41935	3.6616	0.344245	0.881945	0.733467	4.23394e-08	-2.0135	down
snap_masked-LG01-processed-gene-1818.42	3.22173	2.7048	3.84836	1.01168	1.28971	1.31543	6.35785e-07	-1.30324	down
NewGene_6800	16.0884	12.9935	9.51359	4.7761	5.06275	4.64945	7.60592e-10	-1.28392	down
NewGene_6801	0.734537	0.493023	1.97679	0.017679	0.039767	0.108461	1.53544e-08	-4.02611	down
maker-LG01-augustus-gene-177.32	16.4192	16.3764	12.1961	3.4699	4.93767	4.80542	1.16503e-17	-1.64269	down
snap_masked-LG04-processed-gene-1451.0	11.5435	15.5923	11.7627	5.14421	3.87723	3.4078	1.23584e-09	-1.50439	down
maker-LG01-snap-gene-2042.66	7.09147	5.80328	5.55058	2.01518	3.1803	2.70171	1.82268e-07	-1.09771	down
maker-LG01-snap-gene-2042.68	3.49303	3.07827	2.55522	1.1532	1.06496	1.16028	1.90148e-14	-1.30544	down
maker-LG03-snap-gene-1567.20	2.98018	3.06725	3.18613	1.22236	1.7042	1.19142	4.99736e-05	-1.03915	down
maker-LG08-augustus-gene-1191.3	10.7209	10.4212	9.11166	4.26105	4.03695	4.60794	7.98109e-12	-1.10226	down
NewGene_1912	2.80838	2.76321	3.38115	1.26893	1.11674	1.04671	8.44183e-11	-1.27699	down
maker-LG07-snap-gene-1229.20	4.85122	4.27773	2.53152	1.43605	0.957689	0.86824	6.02328e-06	-1.68859	down
maker-LG06-augustus-gene-396.36	6.08389	4.66474	5.28302	1.95814	1.50319	2.22077	1.24989e-07	-1.3644	down
snap_masked-LG05-processed-gene-132.21	1.28148	1.94384	2.34161	0.475557	0.804553	0.227457	0.00131446	-1.74475	down
augustus_masked-LG06-processed-gene-1023.2	8.13389	7.92202	7.58331	3.33345	2.70841	2.54572	1.71244e-06	-1.31244	down
maker-LG08-snap-gene-1146.39	48.9236	39.6129	46.858	14.8841	16.7482	16.7471	1.37799e-22	-1.35765	down
maker-LG01-snap-gene-1721.46	31.8206	21.7863	25.403	11.6538	11.5791	10.411	3.71213e-11	-1.10256	down
maker-LG06-augustus-gene-421.18	17.4747	15.0215	20.5122	7.05354	8.4948	7.80985	4.19629e-11	-1.05579	down
NewGene_1309	0.785509	0.631573	2.14338	0.137239	0.475255	0.208693	0.000999313	-1.94068	down
NewGene_3494	11.2821	12.0775	12.417	3.94283	4.79312	4.38487	7.23866e-24	-1.32055	down
maker-LG01-snap-gene-881.11	1.18996	1.46504	1.81852	0.689523	0.616459	0.385153	0.000210872	-1.25903	down
maker-LG04-augustus-gene-181.26	1.76406	2.1484	2.76057	0.677044	0.955655	1.18442	5.43906e-05	-1.12495	down
maker-LG04-augustus-gene-181.27	22.2579	21.5358	23.8089	8.08144	8.95584	7.96288	2.7447e-26	-1.30645	down
maker-LG07-snap-gene-66.8	0.487152	0.316504	0.492835	0.066848	0.097017	0.063897	4.1398e-07	-2.34215	down
snap_masked-LG01-processed-gene-988.11	95.8535	108.198	74.891	44.9788	37.126	38.2658	6.90174e-10	-1.08427	down
maker-LG09-snap-gene-122.17	1.24019	1.86204	2.1687	0.754282	0.983834	0.667108	0.0026031	-1.00141	down
NewGene_5284	2.3064	4.08973	5.0442	0.660056	0.506652	0.511008	1.97004e-11	-2.79792	down
maker-LG06-augustus-gene-213.27	61.4843	54.8698	39.3978	21.9596	15.8947	22.5468	2.5856e-09	-1.23958	down
maker-LG01-augustus-gene-1842.66	1.76963	1.76461	2.89291	0.92682	0.997837	0.894271	0.000410966	-1.05689	down
maker-LG01-snap-gene-1672.15	35.4245	34.4752	57.9815	14.3966	20.2194	18.7091	3.24752e-06	-1.13783	down
maker-LG04-snap-gene-1446.17	1.76144	1.04467	0.879057	0.461896	0.183341	0.483198	0.00138628	-1.5735	down
NewGene_2248	5.57452	3.79547	4.39726	1.22303	1.40486	1.59065	2.13446e-14	-1.58966	down
snap_masked-LG06-processed-gene-34.9	4.64163	3.77528	3.41721	1.54487	1.85997	1.42396	2.81369e-09	-1.16338	down
augustus_masked-LG07-processed-gene-428.1	4.8986	4.51084	5.07199	1.24575	1.8216	1.53705	2.16348e-14	-1.52564	down
maker-LG06-snap-gene-259.15	1.00318	0.951517	0.883415	0.224966	0.3966	0.356641	0.000567608	-1.41801	down
maker-LG04-snap-gene-117.22	6.71002	3.70495	5.03663	1.79218	0.777068	0.712948	2.38304e-07	-2.09424	down
maker-LG02-augustus-gene-1818.51	16.5012	22.4596	30.5956	6.25771	5.35898	6.33955	1.49085e-14	-1.82705	down
maker-LG04-snap-gene-163.55	5.71257	5.15661	7.03387	1.67898	2.38794	2.06466	3.07437e-11	-1.41857	down
snap_masked-LG01-processed-gene-1682.20	1.07744	0.633768	0.821275	0.218807	0.21451	0.15039	6.2922e-06	-1.94168	down
snap_masked-LG04-processed-gene-1399.13	0.906221	0.746037	0.583699	0.235458	0.411378	0.329559	0.00104627	-1.0706	down
maker-LG01-snap-gene-5.12	0.875631	1.26394	1.30657	0.504762	0.535019	0.343993	0.00528196	-1.17312	down
maker-LG01-snap-gene-1788.46	6.06268	5.86846	4.70048	2.2678	2.26363	2.11694	9.08149e-13	-1.1919	down
maker-LG06-snap-gene-33.40	1.48759	0.950772	1.86567	0.135051	0.209913	0.169619	3.44671e-14	-2.91491	down
maker-LG06-snap-gene-29.45	18.5503	14.1791	17.1568	6.31009	9.04405	6.34441	1.86763e-08	-1.0731	down
augustus_masked-LG08-processed-gene-527.0	1.44348	1.1862	1.33263	0.249548	0.439045	0.439564	1.89389e-05	-1.69498	down
maker-LG06-augustus-gene-164.18	13.2366	10.5656	18.7974	2.62918	4.62567	3.21731	9.99151e-12	-1.89707	down
maker-LG01-snap-gene-1813.10	5.97491	5.16138	5.87057	1.78325	2.08448	1.99059	1.54794e-21	-1.41154	down
snap_masked-LG09-processed-gene-88.27	6.15996	6.40787	8.2959	3.11412	3.32741	3.02109	6.01076e-08	-1.00938	down
snap_masked-LG04-processed-gene-46.15	13.3133	16.183	16.3393	6.84651	6.55132	6.61344	4.87915e-09	-1.0633	down
NewGene_1599	1.51446	1.5718	0.993993	0.399177	0.423254	0.342105	6.35422e-08	-1.68247	down
NewGene_7336	3.71403	2.83468	1.89294	1.12112	1.05827	1.13552	0.000145877	-1.15179	down
NewGene_5204	1.89579	1.8703	1.80363	0.461506	0.239448	0.34176	1.80789e-13	-2.28406	down
maker-LG08-augustus-gene-1139.1	1.47614	1.1304	1.45414	0.574914	0.561376	0.525608	1.78588e-05	-1.16026	down
maker-LG09-augustus-gene-1092.2	3.22971	2.5365	3.52695	1.26742	0.965767	1.18816	3.45904e-10	-1.30694	down
maker-LG01-snap-gene-1969.71	2.6945	1.95226	1.48392	0.944662	0.963982	0.88399	0.000744762	-1.00186	down
maker-LG02-snap-gene-1687.22	2.19016	2.06398	2.04218	0.71609	0.823822	0.78665	1.24332e-16	-1.30601	down
NewGene_5799	0.761734	0.929124	0.862779	0.362793	0.491992	0.270741	0.0004018	-1.04196	down
NewGene_6478	1.92742	1.49625	2.17835	0.60717	0.992571	0.891356	0.000274981	-1.02552	down
maker-LG01-snap-gene-1819.43	5.49106	5.16414	5.76742	1.55399	1.97799	1.90769	9.57098e-21	-1.46879	down
maker-LG07-augustus-gene-228.26	0.763411	0.650127	0.663534	0.216956	0.210136	0.219114	7.54902e-06	-1.53435	down
NewGene_663	24.3768	22.2682	35.1803	5.97749	6.19146	5.24736	5.00723e-25	-2.10345	down
NewGene_660	7.96769	7.89298	11.7955	2.00323	2.56552	1.58933	1.54388e-15	-2.0757	down
maker-LG08-snap-gene-552.11	3.64927	2.98222	2.66695	1.09227	1.61998	1.33958	8.01229e-06	-1.06804	down
maker-LG04-snap-gene-1453.58	1.04356	1.00501	1.10399	0.348861	0.301874	0.285364	3.00223e-14	-1.61145	down
augustus_masked-LG09-processed-gene-356.12	39.5244	48.7006	41.1171	17.1093	20.7358	17.2415	5.49179e-11	-1.10527	down
snap_masked-Contig4-processed-gene-1.6	1.52407	1.27902	1.39667	0.508483	0.534728	0.530129	1.05584e-09	-1.28996	down
maker-LG06-snap-gene-133.16	4.09506	4.79416	4.59384	1.22223	1.67811	1.83874	5.54196e-10	-1.38964	down
NewGene_1604	3.57879	2.39076	2.21126	0.659548	1.37755	1.24511	0.00252672	-1.19259	down
maker-LG06-augustus-gene-60.37	0.860724	1.00259	1.11327	0.329711	0.466033	0.275649	9.47631e-06	-1.33534	down
maker-LG03-augustus-gene-1581.75	1.52581	1.43007	1.29518	0.577028	0.521958	0.398311	1.65325e-08	-1.35914	down
maker-LG03-snap-gene-121.3	5.34228	4.28081	11.8817	1.09261	1.32117	0.719273	1.85244e-08	-2.62989	down
maker-LG09-snap-gene-993.12	1.92055	1.53364	1.3541	0.541757	0.713606	0.706298	6.80942e-06	-1.16936	down
maker-LG08-augustus-gene-26.5	89.5432	78.7389	115.7	36.6913	46.6703	42.9688	6.70633e-09	-1.04329	down
maker-LG01-augustus-gene-1714.27	6.91644	6.87916	7.35787	2.66039	1.59399	2.10686	7.37097e-13	-1.59811	down
maker-LG02-snap-gene-1642.3	2.53786	1.678	2.47806	0.85693	0.525373	0.52837	2.58545e-06	-1.65029	down
snap_masked-LG01-processed-gene-1594.5	0.287736	0.433477	0.294616	0.144497	0.115531	0.105605	0.00124705	-1.33205	down
NewGene_2877	1.0686	1.06151	1.08061	0.394021	0.221853	0.457555	3.41991e-05	-1.48485	down
maker-LG05-snap-gene-1311.28	18.2757	15.0441	14.0905	5.5454	6.25028	6.2876	7.88525e-15	-1.26368	down
maker-LG01-snap-gene-177.25	113.384	124.687	93.0523	34.0894	39.5043	38.6932	5.41679e-25	-1.43372	down
augustus_masked-LG05-processed-gene-132.4	1107.91	1031.94	1125.86	183.563	161.626	185.788	5.67984e-146	-2.49444	down
snap_masked-LG06-processed-gene-104.26	6.92552	7.30836	8.48809	2.55119	3.18586	3.00861	8.85308e-16	-1.25239	down
maker-LG01-snap-gene-1498.0	14.4559	13.1884	18.8035	4.30157	5.85383	5.2458	2.53176e-13	-1.46713	down
maker-LG08-snap-gene-1134.63	21.4434	18.4255	20.7303	7.91132	6.92237	7.01866	1.2413e-29	-1.3429	down
maker-LG02-snap-gene-1841.43	5.63774	7.50756	5.58171	3.33737	2.80516	2.34701	5.0905e-05	-1.01147	down
augustus_masked-LG08-processed-gene-1115.60	5.10743	2.57936	3.98454	0.912371	1.08035	1.88413	8.1244e-05	-1.46289	down
maker-LG01-snap-gene-1806.38	4.92594	4.20568	8.26184	2.00698	2.41086	2.26815	0.000347181	-1.25053	down
maker-LG02-augustus-gene-1732.4	144.709	158.364	228.941	55.388	56.1549	55.4317	6.6383e-17	-1.54675	down
maker-LG05-snap-gene-853.0	2.96932	3.11048	2.6505	1.37012	1.08152	1.48237	6.63659e-06	-1.02474	down
maker-LG01-snap-gene-1748.20	0.409677	0.416364	0.761799	0.041319	0.222598	0.181995	0.00653284	-1.70571	down
augustus_masked-LG02-processed-gene-1731.4	2.55364	2.86886	3.12611	1.15122	1.44787	1.30707	2.53265e-05	-1.0001	down
maker-LG04-snap-gene-1421.4	3.88858	2.99337	3.6164	0.665236	0.884312	0.853804	2.53825e-22	-1.99934	down
snap_masked-Contig11-processed-gene-0.31	3.02384	5.17593	5.93156	1.26286	1.36946	1.33336	1.25985e-09	-1.70484	down
maker-LG07-augustus-gene-1196.3	1.98181	1.66158	1.27714	0.630299	0.440696	0.649518	3.55834e-05	-1.37943	down
maker-LG01-snap-gene-1835.76	0.524565	0.871979	0.904436	0.254899	0.304158	0.314777	0.000139122	-1.27855	down
maker-LG01-snap-gene-1835.72	2.02893	1.80782	1.39265	0.588464	0.511991	0.523249	1.81157e-10	-1.55484	down
maker-LG01-augustus-gene-1636.11	4.17869	4.73943	6.05121	1.63508	1.35258	2.03609	2.4242e-09	-1.44731	down
maker-Contig21-snap-gene-1.52	3.95567	3.326	6.08194	1.51643	2.08175	1.7041	1.37592e-05	-1.20504	down
maker-LG09-augustus-gene-880.12	122.413	179.192	127.08	75.3123	46.8852	57.3675	7.07726e-07	-1.12792	down
maker-LG01-augustus-gene-1694.29	1.81812	1.14962	0.823856	0.180042	0.220126	0.263943	7.40443e-09	-2.38658	down
maker-LG09-snap-gene-148.1	3.85988	2.51274	2.9241	1.09679	0.942598	0.862859	1.1605e-06	-1.5267	down
maker-LG03-snap-gene-52.30	4.75367	7.50177	8.99014	1.62144	2.58267	2.02135	4.20031e-08	-1.64358	down
NewGene_800	10.0407	14.0304	12.093	5.50541	5.85341	5.91872	5.68848e-19	-1.19314	down
maker-Contig12-augustus-gene-2.28	7.61149	3.57934	5.78183	0.454828	0.072905	0.469417	1.36325e-06	-3.94463	down
maker-LG09-augustus-gene-127.22	4.04683	4.21899	4.14439	1.81997	1.68788	2.00258	3.55117e-06	-1.04597	down
augustus_masked-LG06-processed-gene-420.9	15.9784	18.2314	18.4435	6.68217	5.20398	7.4794	2.86313e-16	-1.31831	down
maker-LG06-snap-gene-105.33	3.49659	3.80298	4.7546	1.27805	1.3404	1.42275	1.19859e-07	-1.44884	down
snap_masked-Contig13-processed-gene-3.62	2.65854	2.01757	4.54086	0.433319	0.542893	0.520261	2.21218e-07	-2.46812	down
maker-LG08-snap-gene-1146.40	26.2615	23.2587	26.7748	9.12467	9.55712	9.53133	1.25211e-28	-1.30678	down
maker-LG07-snap-gene-241.1	7.77958	5.58181	5.58163	2.54238	1.94656	2.72732	0.00142841	-1.24545	down
maker-LG01-augustus-gene-1936.5	31.775	32.0975	36.2093	13.4444	16.0502	15.209	4.81004e-17	-1.03695	down
maker-LG02-snap-gene-1472.20	165.759	262.777	480.106	46.005	54.4217	57.2401	1.75194e-06	-2.40454	down
augustus_masked-LG01-processed-gene-1673.5	0.606608	0.928592	1.05519	0.226062	0.40558	0.289447	0.000702051	-1.34769	down
NewGene_2537	2.26342	2.53948	1.82955	0.896653	0.622541	0.902553	1.13995e-05	-1.32533	down
NewGene_2532	4.01914	4.50788	6.11554	0.533559	1.37036	0.733426	1.03018e-09	-2.33911	down
NewGene_2538	0.717716	0.661815	0.738475	0.169253	0.067799	0.098025	1.96536e-06	-2.41769	down
maker-LG04-augustus-gene-66.37	0.708545	0.695968	1.37503	0.345143	0.308825	0.398038	0.00360614	-1.25404	down
NewGene_5377	0.421738	0.482808	0.52398	0.214661	0.181911	0.171397	0.00324742	-1.19971	down
NewGene_5378	25.6895	18.9007	23.0225	8.43336	10.1109	9.72955	2.61771e-20	-1.18269	down
snap_masked-LG03-processed-gene-48.89	0.470553	0.323177	0.455952	0.038158	0.069416	0.176292	0.000889837	-2.00223	down
maker-LG02-snap-gene-292.10	19.9797	20.9345	19.78	5.47163	7.24387	6.51478	6.57001e-28	-1.53182	down
maker-Contig4-augustus-gene-1.3	21.6818	17.3097	27.9773	8.63394	4.69583	6.96022	1.95703e-09	-1.59364	down
maker-LG06-augustus-gene-30.30	27.002	42.3224	42.5137	6.8992	6.18938	8.71585	1.2508e-24	-2.2353	down
snap_masked-LG01-processed-gene-2040.43	0.75865	0.664922	0.366039	0.236093	0.154007	0.238038	0.00245154	-1.35868	down
maker-LG04-augustus-gene-1436.0	3.01706	2.29322	3.82005	0.724859	0.79208	0.834992	3.00696e-10	-1.82129	down
maker-LG02-snap-gene-1723.15	83.0085	60.4013	132.158	29.0719	39.5884	28.6755	1.61622e-06	-1.37537	down
augustus_masked-LG03-processed-gene-1508.49	31.6701	20.5042	10.2236	3.06353	5.73274	3.29672	5.89873e-08	-2.23469	down
snap_masked-LG05-processed-gene-388.4	0.33939	0.462635	0.667913	0.085699	0.14219	0.096249	3.83347e-05	-2.01823	down
maker-LG04-snap-gene-259.4	2.16909	2.77987	1.76044	0.802026	1.23376	0.888182	0.00104058	-1.07285	down
snap_masked-LG06-processed-gene-154.7	0.865979	0.930873	0.831576	0.202225	0.292746	0.426326	0.000459384	-1.37224	down
snap_masked-LG03-processed-gene-1491.31	6.32421	4.77233	2.23362	1.07525	1.17186	1.12985	7.65402e-06	-1.83067	down
snap_masked-LG01-processed-gene-1967.51	3.0143	4.33087	5.29194	1.13124	1.76947	1.12354	1.53549e-07	-1.52271	down
snap_masked-LG04-processed-gene-260.6	1.97743	2.50434	4.64849	0.789976	0.795101	0.394265	0.000173968	-2.0054	down
augustus_masked-LG09-processed-gene-92.15	1.52885	2.5282	1.74894	0.75399	0.878738	0.749866	0.00019043	-1.16262	down
maker-LG06-snap-gene-195.12	0.3157	0.209661	0.414752	0.083829	0.025041	0.060791	2.2196e-05	-2.30866	down
NewGene_2932	0.546072	0.515583	0.485787	0.176684	0.087485	0.284117	0.00301121	-1.36222	down
maker-LG04-snap-gene-166.22	5.74456	6.55351	6.85392	2.7921	2.40088	3.08318	1.17754e-07	-1.08062	down
augustus_masked-LG02-processed-gene-444.2	1.27317	1.33811	1.06063	0.371174	0.560965	0.587661	0.000133716	-1.15198	down
snap_masked-LG01-processed-gene-1614.40	1.45536	1.74432	1.73761	0.826238	0.702319	0.365045	0.00249701	-1.24132	down
augustus_masked-LG09-processed-gene-106.14	10.6712	14.8142	18.6341	3.47617	3.45389	5.01686	1.94938e-07	-1.75024	down
maker-LG08-augustus-gene-1129.8	16.0741	9.3063	13.0117	3.81943	1.86344	3.16788	5.23788e-09	-1.97631	down
maker-LG03-augustus-gene-389.0	5.08762	5.83127	5.96085	2.08682	2.54917	2.52477	4.0731e-09	-1.10872	down
NewGene_2312	189.53	178.045	197.075	52.2637	44.5198	48.3671	8.02321e-67	-1.83242	down
maker-LG07-snap-gene-1074.28	2.09447	2.33597	2.40469	0.789776	1.01576	1.04749	1.68647e-11	-1.13551	down
maker-LG09-snap-gene-1084.4	1.05705	1.03041	1.11568	0.407837	0.572378	0.386873	0.000455437	-1.08767	down
NewGene_1638	4.83703	6.01124	3.92785	1.71978	2.00301	2.04925	1.50549e-07	-1.18421	down
NewGene_1639	6.58815	8.14854	5.76281	1.63238	2.07229	2.29993	5.0103e-11	-1.6429	down
NewGene_1636	90.1502	117.443	70.6075	16.3931	16.4416	20.0916	6.78919e-32	-2.26812	down
snap_masked-LG06-processed-gene-403.63	17.7209	16.2785	29.8146	6.91748	7.33263	6.37302	3.04776e-09	-1.50123	down
NewGene_3166	11.9161	13.241	16.3771	5.36866	5.61877	5.49339	9.57268e-14	-1.20691	down
maker-LG01-snap-gene-1759.20	1.48913	1.36321	1.25815	0.340809	0.178885	0.335293	1.28821e-07	-2.0981	down
snap_masked-LG07-processed-gene-1163.8	9.40716	7.36294	10.3145	3.47346	4.61015	4.02867	1.11466e-08	-1.03476	down
maker-LG04-snap-gene-1436.6	1.669	1.30558	1.01416	0.133106	0.393709	0.324049	6.70878e-06	-2.11123	down
augustus_masked-LG09-processed-gene-117.37	2.93414	2.25149	2.06441	1.00588	1.13318	0.598905	8.21316e-05	-1.26559	down
maker-LG05-augustus-gene-1155.7	2.78018	2.03685	1.93957	0.800128	0.841359	0.904357	1.3718e-06	-1.27497	down
maker-LG06-augustus-gene-458.15	0.632566	0.596616	1.13668	0.04757	0.055029	0.046695	2.73879e-10	-3.81109	down
NewGene_1053	20.0754	31.835	25.9128	9.60654	6.99708	9.39195	2.2285e-11	-1.41982	down
augustus_masked-LG06-processed-gene-1262.11	1.59462	2.47016	3.70638	0.651048	0.408918	0.316486	1.28421e-07	-2.32857	down
maker-LG07-snap-gene-63.4	7.59148	8.36499	7.63624	3.58141	4.01454	2.76144	9.81448e-06	-1.05254	down
maker-LG09-snap-gene-314.44	1.56679	1.88511	1.48626	0.558275	0.646471	0.509955	1.33536e-11	-1.39655	down
NewGene_6524	2.1644	1.60971	3.16918	0.965058	1.01212	1.01374	0.000296846	-1.08564	down
augustus_masked-LG02-processed-gene-53.4	481.457	538.357	498.139	211.24	224.829	243.043	9.21948e-26	-1.03488	down
maker-Contig1-augustus-gene-5.31	9.10213	8.06788	9.67398	3.37809	3.67163	4.55733	1.97444e-10	-1.08504	down
snap_masked-LG06-processed-gene-495.15	1.41094	1.18006	1.06641	0.42879	0.660509	0.584215	6.56288e-05	-1.00168	down
maker-LG05-snap-gene-1155.4	1.54991	1.07732	1.10391	0.411576	0.460063	0.453946	1.70349e-08	-1.36137	down
maker-LG07-snap-gene-1233.59	255.003	174.948	344.622	78.3887	78.9068	88.1022	2.85112e-11	-1.53343	down
NewGene_2407	55.1725	44.0475	40.9296	21.4056	15.614	16.5113	1.20375e-11	-1.24935	down
maker-LG04-snap-gene-282.16	22.5653	42.7312	29.4674	4.98843	10.5919	7.71221	1.25558e-09	-1.89938	down
maker-LG01-augustus-gene-1536.19	4.92441	4.68237	6.06318	1.85239	2.55589	2.09459	1.48628e-07	-1.13881	down
maker-LG06-augustus-gene-158.51	0.834847	0.581709	0.470951	0.217348	0.2197	0.328253	0.00132642	-1.1714	down
maker-LG01-snap-gene-1964.16	22.4038	20.2045	24.2888	6.10356	8.2615	7.25278	7.17248e-22	-1.50283	down
snap_masked-LG03-processed-gene-68.4	6.15795	7.96023	6.88305	2.89481	3.41256	3.22839	2.20025e-07	-1.01504	down
maker-LG05-augustus-gene-151.28	19.4399	24.7186	27.9977	1.75634	1.88695	1.50697	1.0698e-72	-3.66792	down
NewGene_7771	1.00007	0.681044	0.649129	0.23877	0.294489	0.368386	0.000240148	-1.17	down
maker-LG05-augustus-gene-42.41	3.83448	3.64315	4.27577	0.871092	1.33284	1.05188	1.25127e-16	-1.72547	down
snap_masked-LG03-processed-gene-1541.33	22.1534	24.2779	32.9239	5.47856	9.15612	7.66538	8.79473e-14	-1.7069	down
maker-LG08-snap-gene-337.3	4.59662	4.07595	3.64472	1.144	2.06821	1.85578	1.62778e-05	-1.15559	down
maker-LG06-augustus-gene-70.44	0.446456	0.6657	0.462972	0.156714	0.152166	0.293754	0.00142999	-1.26423	down
maker-LG08-augustus-gene-1136.93	16.6134	22.9011	19.757	7.03084	9.10875	5.32769	3.98131e-08	-1.33472	down
maker-Contig2-snap-gene-1.72	2.95804	2.25227	1.87469	0.864414	0.867181	0.778614	1.77041e-09	-1.3676	down
augustus_masked-LG06-processed-gene-309.30	1.76095	1.55227	1.81794	0.609195	0.525841	0.59705	1.23824e-05	-1.41575	down
maker-LG03-augustus-gene-1561.43	9.38279	11.9029	15.7065	2.50914	3.26288	2.80109	1.64807e-17	-1.98096	down
maker-LG02-snap-gene-1822.0	4.0778	4.69173	6.75208	1.15247	1.41546	1.49271	1.77633e-09	-1.80963	down
maker-LG02-snap-gene-1822.1	0.662034	0.761591	0.899918	0.201851	0.238282	0.298608	3.67764e-07	-1.53654	down
maker-LG06-augustus-gene-1158.15	24.0585	22.0761	31.249	10.6769	10.6978	11.4059	2.26185e-11	-1.11305	down
augustus_masked-LG07-processed-gene-1124.0	0.845012	0.540954	0.858019	0.230772	0.179791	0.082867	6.63802e-05	-1.98643	down
maker-LG04-snap-gene-1434.2	2.94023	2.52032	2.05034	0.606862	0.621101	0.791166	1.67596e-10	-1.77174	down
maker-LG03-augustus-gene-120.7	1.17099	0.902546	1.15741	0.18939	0.334236	0.470381	0.000217686	-1.59143	down
maker-LG03-augustus-gene-1076.1	2.33678	2.7923	3.15125	1.36479	1.08471	1.13803	0.000204907	-1.06539	down
maker-LG06-snap-gene-54.26	3.05595	6.26926	3.4299	1.94489	1.23729	1.64678	0.00833001	-1.24546	down
augustus_masked-LG02-processed-gene-1736.37	76.197	69.852	77.2279	25.6013	20.939	15.6828	2.9724e-16	-1.70511	down
maker-LG01-snap-gene-1233.19	25.0256	24.2436	33.2478	12.9036	10.97	13.0416	1.97915e-09	-1.03413	down
NewGene_2880	2.71129	4.01135	3.76907	0.911081	1.76385	1.19172	4.5952e-05	-1.26895	down
NewGene_7639	48.1828	45.3555	59.4547	17.721	25.0813	19.905	1.3133e-10	-1.16059	down
snap_masked-LG03-processed-gene-49.18	0.875935	0.376407	0.554664	0.046428	0.122871	0.069926	3.1375e-07	-2.77716	down
maker-LG02-snap-gene-1444.41	4.74025	3.30736	4.12412	1.52119	1.97314	1.75181	1.50477e-06	-1.08478	down
augustus_masked-LG03-processed-gene-1576.13	71.2155	71.3719	68.8961	31.5371	27.2476	28.7504	1.73709e-31	-1.14521	down
snap_masked-LG07-processed-gene-1233.49	3.26266	2.83467	2.53783	1.06405	0.903754	1.4286	3.33695e-09	-1.2237	down
snap_masked-LG04-processed-gene-1234.10	9.18042	8.68989	7.45732	2.90366	3.80466	3.1641	1.94718e-14	-1.23192	down
snap_masked-LG08-processed-gene-163.0	1.47178	1.04744	1.00837	0.770475	0.367627	0.460766	0.00857137	-1.00192	down
augustus_masked-LG03-processed-gene-1583.62	19.5688	13.3729	53.5456	1.26259	2.14814	2.72649	4.61253e-07	-3.69661	down
maker-LG03-augustus-gene-244.5	17.1624	24.0445	28.5885	9.13812	10.2804	9.0108	9.94809e-09	-1.16988	down
NewGene_7500	27.0157	28.3257	31.1733	8.48642	11.5288	10.2812	9.59314e-12	-1.38616	down
NewGene_4079	1.61617	1.46359	2.56288	0.721481	0.595925	0.697423	3.77305e-05	-1.77696	down
maker-LG08-snap-gene-390.3	63.5604	46.0312	43.0143	12.0157	19.1441	21.2004	3.22546e-09	-1.41783	down
maker-LG01-snap-gene-1686.62	3.43449	2.86827	3.47477	0.559076	0.794499	0.784436	6.37149e-24	-2.06827	down
maker-LG06-snap-gene-107.41	6.5856	5.66036	9.0086	1.00323	1.92433	1.81698	1.13669e-12	-2.04086	down
NewGene_6647	7.53713	4.67551	12.5371	0.395921	1.12778	0.676996	6.26873e-15	-3.35407	down
NewGene_235	1.12572	1.07497	1.75636	0.311542	0.612763	0.285895	0.000891187	-1.45186	down
snap_masked-LG02-processed-gene-1832.48	1.46402	0.44949	1.26305	0.122585	0.232448	0.223459	6.09681e-06	-2.31146	down
maker-LG02-snap-gene-1832.71	1.99046	1.64552	3.23651	0.166742	0.196485	0.20801	3.88466e-12	-3.39495	down
NewGene_5269	166.074	102.382	222.556	10.6335	18.9868	20.0484	9.49858e-14	-3.18213	down
NewGene_990	0.526408	0.799447	0.782765	0.293386	0.28409	0.17788	0.000830861	-1.31034	down
augustus_masked-LG04-processed-gene-158.9	18.3585	17.0366	25.2331	7.68444	8.09601	9.33832	5.11074e-10	-1.1466	down
maker-LG01-snap-gene-1957.27	2.31664	1.90658	1.56674	0.617156	0.566022	0.692027	1.15469e-08	-1.50223	down
maker-LG01-augustus-gene-60.27	2.12454	3.62582	2.73482	1.26954	1.54069	0.62015	0.00804289	-1.16294	down
maker-LG08-augustus-gene-189.5	13.9181	15.542	12.5497	1.80025	1.57273	1.88963	9.66117e-59	-2.86479	down
maker-LG01-snap-gene-1801.51	7.45756	4.56639	14.8886	0.353293	0.238151	0.199422	8.50443e-28	-4.88726	down
maker-LG07-snap-gene-1191.63	3.8026	2.65391	3.56261	0.421008	0.42849	0.45499	6.30605e-28	-2.7988	down
augustus_masked-LG01-processed-gene-269.5	25.768	12.6477	8.01063	5.2891	5.76179	7.73026	0.0041102	-1.17587	down
maker-LG06-augustus-gene-199.5	6.32576	6.29898	3.62753	1.61513	1.49599	2.31876	6.09714e-07	-1.4554	down
maker-LG01-augustus-gene-1913.56	7.05795	7.37852	7.66947	3.39782	3.28124	3.03333	0.000107041	-1.04956	down
maker-LG04-snap-gene-206.16	0.840516	0.89418	0.727743	0.1775	0.090843	0.177116	3.28351e-06	-2.32606	down
maker-LG03-snap-gene-68.30	6.83809	5.22149	5.64369	2.21047	1.77904	2.5978	6.23939e-10	-1.30065	down
maker-LG04-snap-gene-4.6	11.1878	6.87531	8.87418	3.79438	2.02139	2.63203	2.50269e-07	-1.53839	down
NewGene_7393	0.533824	0.515825	0.732678	0.019534	0.17082	0.1062	0.000216689	-2.30729	down
augustus_masked-LG01-processed-gene-72.9	2.85405	1.88998	2.51793	0.864198	0.873319	1.10522	1.88852e-07	-1.22143	down
maker-LG07-snap-gene-616.2	10.8407	18.6138	27.2305	7.87863	6.44548	7.0001	6.4078e-05	-1.28312	down
snap_masked-LG01-processed-gene-1599.22	7.30475	7.72012	9.48947	2.69705	2.52791	1.59984	3.84627e-12	-1.70833	down
augustus_masked-LG05-processed-gene-37.63	2.26231	3.09189	5.34413	0.874713	1.62962	1.07058	0.00201337	-1.44789	down
maker-LG09-augustus-gene-291.49	6.44464	5.86318	8.19082	3.03434	3.53145	2.73398	6.83135e-07	-1.01	down
maker-LG02-snap-gene-1806.47	1.46182	0.866959	0.965485	0.53891	0.375905	0.438345	0.00205875	-1.14639	down
maker-LG09-augustus-gene-357.2	1.39729	1.16216	0.746251	0.521112	0.226709	0.532024	0.00742272	-1.23562	down
snap_masked-Contig6-processed-gene-5.37	3.21168	1.9407	1.71789	0.293012	0.288222	0.355059	1.19204e-16	-2.74771	down
NewGene_7212	1.78652	1.63979	2.25379	0.647401	0.723086	0.822346	2.43475e-08	-1.25183	down
maker-LG01-augustus-gene-1656.20	95.2248	81.3212	117.509	37.4874	51.6813	44.1841	6.30477e-08	-1.01511	down
augustus_masked-LG03-processed-gene-1583.64	9.669	20.2301	21.3844	1.14658	2.94592	1.94897	1.36889e-07	-2.95461	down
augustus_masked-LG03-processed-gene-1583.60	0.86867	1.56547	2.79227	0.124111	0.205227	0.312469	5.70606e-07	-2.87307	down
maker-LG07-snap-gene-823.8	1.24795	3.02427	4.52824	0.494265	0.357571	0.434763	1.11377e-08	-2.63684	down
maker-LG03-augustus-gene-1554.115	0.863887	0.717778	1.52974	0.224676	0.289868	0.442025	0.000335181	-1.57249	down
maker-LG09-snap-gene-411.36	42.3308	49.8555	52.7382	18.2542	21.8944	21.8483	9.88489e-15	-1.10025	down
NewGene_121	40.7471	52.1996	67.6693	10.9858	10.1246	9.34133	7.5476e-29	-2.27108	down
maker-LG03-snap-gene-1315.6	1.83193	2.17453	1.38647	0.567342	0.534759	0.576316	2.90397e-08	-1.55558	down
maker-LG02-snap-gene-1819.22	19.5763	11.889	13.1698	4.46871	4.21731	4.88515	1.16841e-14	-1.59024	down
augustus_masked-LG09-processed-gene-48.32	0.9705	1.26305	1.85313	0.321948	0.273688	0.352655	2.05986e-05	-1.97327	down
snap_masked-LG03-processed-gene-1546.29	1.04672	1.11275	0.891574	0.427063	0.398962	0.382906	2.27587e-07	-1.19649	down
NewGene_6666	20.283	19.6415	23.4566	8.53427	7.78775	8.75428	2.74609e-19	-1.18973	down
maker-LG05-augustus-gene-1320.19	175.175	132.838	262.578	54.3963	83.9854	79.2799	2.79974e-06	-1.26653	down
maker-LG02-snap-gene-373.3	106.607	92.9155	91.1616	44.4643	39.0766	43.1047	2.24543e-22	-1.07139	down
maker-LG05-augustus-gene-94.69	9.93369	8.99128	12.845	4.72292	4.57153	4.96344	9.36602e-06	-1.02141	down
NewGene_1087	22.9815	25.3032	33.6305	5.24202	3.27555	4.32624	1.53023e-31	-2.54377	down
NewGene_7664	8.1743	7.6513	11.5056	1.31355	2.16387	2.01774	5.33229e-18	-2.19054	down
maker-LG06-augustus-gene-1111.2	1.82083	1.14785	1.40993	0.275114	0.829917	0.48183	0.00272963	-1.33232	down
NewGene_2740	7.46526	4.8661	2.87223	2.1184	1.7593	2.06586	0.00019537	-1.22371	down
maker-LG07-snap-gene-1190.4	3.67831	4.61405	11.6786	2.92467	2.69773	2.80465	0.0091677	-1.12049	down
NewGene_5293	147.89	164.48	197.486	63.1323	72.8461	62.052	9.32951e-18	-1.25951	down
maker-LG07-snap-gene-886.32	0.491898	1.59737	1.06678	0.368439	0.281269	0.290821	0.00142483	-1.60572	down
maker-LG01-snap-gene-1807.31	8.20929	8.14505	4.17067	2.7311	2.12379	2.04739	2.48288e-06	-1.44126	down
snap_masked-LG09-processed-gene-71.40	0.807557	1.3591	1.38503	0.182246	0.454507	0.50602	0.00251973	-1.49941	down
maker-LG01-augustus-gene-1856.44	6.91445	6.70571	8.42132	2.88166	2.68056	2.94682	1.72406e-16	-1.24534	down
maker-Contig9-augustus-gene-0.17	1.17557	1.91922	1.67031	0.568452	0.669766	0.62397	0.000505105	-1.24126	down
maker-LG08-augustus-gene-1141.56	33.3037	28.4746	44.8391	8.0976	12.9594	11.1314	1.76999e-11	-1.60303	down
snap_masked-LG01-processed-gene-1645.28	3.35823	2.87264	6.70199	0.492683	0.738091	0.713569	3.4604e-10	-2.6017	down
maker-LG03-augustus-gene-1001.10	1.39016	1.84438	1.97247	0.323521	0.559533	0.34213	2.41307e-08	-1.93084	down
snap_masked-LG01-processed-gene-798.1	7.27165	7.8436	10.4685	1.772	1.74463	0.86622	9.41299e-13	-2.39004	down
maker-LG06-augustus-gene-19.93	59.0624	59.7155	73.46	25.7124	29.4413	27.2954	5.18773e-15	-1.09502	down
maker-LG01-snap-gene-1881.27	1.25147	1.41463	1.39469	0.518537	0.448987	0.46086	1.53018e-06	-1.37275	down
augustus_masked-LG01-processed-gene-1455.5	13.7181	13.3086	13.4839	6.50614	5.21348	5.09492	3.53534e-13	-1.13519	down
augustus_masked-LG03-processed-gene-90.8	1.24725	1.30296	1.46266	0.197779	0.196361	0.272956	6.29141e-12	-2.44573	down
maker-LG05-snap-gene-1377.25	1.58853	1.81872	4.81193	0.476528	0.502219	0.244949	2.69397e-07	-2.59786	down
maker-LG06-augustus-gene-30.17	4.17621	2.97687	5.63286	0.191102	0.218419	0.209632	1.12908e-23	-4.14433	down
maker-LG05-snap-gene-1394.3	22.4311	18.3513	17.9265	8.20523	8.85712	8.31765	3.01494e-17	-1.08249	down
snap_masked-LG07-processed-gene-1230.82	18.7176	14.0484	19.0485	2.10375	2.62018	2.04366	6.37687e-61	-2.80739	down
augustus_masked-LG02-processed-gene-1736.44	5.06049	4.8044	5.96981	1.95216	1.67655	1.79852	1.08462e-17	-1.414	down
NewGene_1586	0.641114	0.870105	1.00299	0.236499	0.300543	0.161665	1.52451e-05	-1.67681	down
snap_masked-LG01-processed-gene-141.37	16.1846	16.4123	17.5654	5.81664	8.21444	6.80704	7.57218e-13	-1.14027	down
NewGene_5216	0.767475	0.97455	1.13116	0.194119	0.19567	0.117595	1.09343e-08	-2.32393	down
maker-LG01-snap-gene-1513.8	250.688	198.219	333.288	69.466	87.7036	69.4183	1.00047e-15	-1.66118	down
augustus_masked-LG01-processed-gene-1986.61	4.37293	2.63395	4.82347	1.92489	1.66173	1.66568	8.60604e-05	-1.0398	down
maker-LG01-augustus-gene-1823.32	5.82093	5.51408	6.49641	2.59769	2.29564	3.02608	0.000225744	-1.03361	down
maker-LG09-snap-gene-313.1	1.73963	2.68046	3.85736	0.603791	0.67191	0.85344	3.95951e-07	-1.83471	down
maker-LG01-augustus-gene-135.13	2.85333	1.72078	3.78235	0.08178	0.126785	0.089236	2.67086e-29	-4.65886	down
maker-LG01-snap-gene-1975.2	23.1017	23.9546	27.5751	4.54923	7.1463	6.20967	3.52422e-25	-1.93417	down
maker-LG09-snap-gene-447.0	4.36417	4.01013	6.34984	2.3699	2.09053	2.22686	5.7936e-05	-1.00746	down
NewGene_6122	10.7832	7.75749	21.3618	5.20227	4.99871	4.94264	0.000226216	-1.27156	down
NewGene_2176	2.05568	1.2689	4.3771	0.637042	0.424302	0.453687	4.83761e-05	-2.19874	down
NewGene_5781	2.28733	1.48229	1.27729	0.788252	0.687863	0.559269	0.00412034	-1.16872	down
maker-LG09-snap-gene-49.28	5.3632	3.57071	4.64016	1.69157	1.18189	1.65314	0.000160604	-1.44357	down
maker-LG01-snap-gene-817.3	1.41542	1.6128	1.60741	0.571995	0.594484	0.693479	2.16094e-06	-1.19164	down
maker-LG09-snap-gene-70.15	61.5961	56.7111	89.9447	7.41872	7.25056	7.80162	3.13122e-61	-3.087	down
NewGene_3968	2.73366	2.82435	2.10974	1.25127	0.95988	0.823255	3.0909e-05	-1.18868	down
maker-LG02-snap-gene-1650.4	1.74421	1.84445	2.04959	0.759154	0.755563	0.720607	2.57268e-05	-1.19734	down
NewGene_1618	16.3644	17.7295	14.5022	3.95882	5.16592	3.24895	2.53813e-21	-1.8429	down
maker-LG06-augustus-gene-518.9	2.38433	2.10728	1.99565	0.826631	0.843188	0.8898	1.23068e-09	-1.21249	down
snap_masked-LG07-processed-gene-1134.3	10.1953	10.1944	9.06804	0.814676	0.383348	0.521046	3.49579e-62	-3.94549	down
augustus_masked-LG01-processed-gene-134.0	2.39969	1.95168	2.54164	0.870964	0.994574	1.22158	0.00260975	-1.02952	down
maker-LG08-augustus-gene-1102.49	38.9904	29.2761	44.1394	15.5919	16.5485	16.0104	1.355e-10	-1.09645	down
maker-LG09-augustus-gene-45.19	1.92414	1.36034	1.36027	0.527252	0.665747	0.524571	3.26254e-06	-1.29807	down
snap_masked-LG02-processed-gene-1798.59	10.6346	8.35494	8.65651	3.3296	4.25023	3.76038	6.55167e-11	-1.15843	down
maker-LG06-augustus-gene-1294.30	20.621	12.1305	20.0029	7.61623	7.78593	8.73856	3.713e-06	-1.00162	down
snap_masked-LG02-processed-gene-1817.60	36.8697	32.819	56.0936	12.0136	14.0942	14.1312	9.41299e-13	-1.51982	down
maker-LG03-augustus-gene-121.1	9.37888	8.6371	18.1288	2.14272	2.37743	1.41283	1.57724e-11	-2.46926	down
maker-LG06-snap-gene-253.6	5.80496	4.2463	8.10167	1.8421	2.38303	3.37216	0.000389596	-1.13336	down
maker-LG01-snap-gene-1659.29	138.64	107.511	157.205	40.4965	41.6173	40.9419	7.80906e-25	-1.58641	down
maker-LG07-snap-gene-1086.35	8.64804	9.04466	16.1968	3.44677	5.70644	5.4455	0.000346552	-1.09183	down
NewGene_3574	3.69087	2.20043	6.61103	1.82738	1.25297	1.1294	0.00117316	-1.44872	down
snap_masked-LG01-processed-gene-1876.41	2.21425	2.53336	2.08316	0.765024	1.06532	0.881318	4.51509e-06	-1.20232	down
maker-LG01-snap-gene-1673.30	0.788031	0.893478	0.976074	0.383009	0.310472	0.331638	2.37485e-06	-1.24099	down

## Sheet: Table S4
Table S4. KEGG analysis of common DEGs responsive in both T2 vs T1 and T5 vs T2 groups of the style
Pathway ID	Description	Number in input list	Enrichment	FDR	gene ID
ko04141	Protein processing in endoplasmic reticulum	13	7.22	1.38824e-08	NewGene_1239	NewGene_2916	NewGene_297	NewGene_5535	augustus_masked-LG05-processed-gene-1369.0	maker-LG01-snap-gene-1736.28	maker-LG01-snap-gene-1960.67	maker-LG01-snap-gene-1972.4	maker-LG02-snap-gene-1786.69	maker-LG05-augustus-gene-1369.32	maker-LG07-augustus-gene-1237.60	snap_masked-LG03-processed-gene-155.6	snap_masked-LG04-processed-gene-1211.0
ko03040	Spliceosome	7	3.19	0.00581927	augustus_masked-LG05-processed-gene-1369.0	maker-LG01-snap-gene-1736.28	maker-LG05-augustus-gene-1369.32	maker-LG07-augustus-gene-1237.60	maker-LG07-augustus-gene-62.0	snap_masked-LG02-processed-gene-1819.38	snap_masked-LG04-processed-gene-1211.0
ko04120	Ubiquitin mediated proteolysis	5	4.18	0.00659589	NewGene_5848	maker-LG01-snap-gene-946.8	maker-LG05-augustus-gene-1372.12	snap_masked-LG01-processed-gene-1786.16	snap_masked-LG03-processed-gene-155.6
ko04144	Endocytosis	5	3.26	0.0178746	augustus_masked-LG05-processed-gene-1369.0	maker-LG01-snap-gene-1736.28	maker-LG05-augustus-gene-1369.32	maker-LG07-augustus-gene-1237.60	snap_masked-LG04-processed-gene-1211.0
ko00909	Sesquiterpenoid and triterpenoid biosynthesis	3	5.16	0.0201505	maker-LG06-augustus-gene-30.24	maker-LG06-snap-gene-32.13	maker-LG08-snap-gene-1093.3
ko00900	Terpenoid backbone biosynthesis	2	6.06	0.0428041	NewGene_8075	NewGene_8108

## Sheet: Table S5
Table S5. KEGG analysis of Specially expressed DEGs in the T2 vs T1 group of the style
Pathway ID	Description	Number in input list	Enrichment	FDR	gene ID
ko04141	Protein processing in endoplasmic reticulum	18	5.83	9.71801e-10	NewGene_6729/NewGene_7113/NewGene_992/augustus_masked-LG05-processed-gene-207.2/augustus_masked-LG07-processed-gene-1219.1/augustus_masked-LG09-processed-gene-53.29/augustus_masked-LG09-processed-gene-58.9/maker-LG03-augustus-gene-1492.78/maker-LG03-augustus-gene-1532.25/maker-LG03-augustus-gene-1578.1/maker-LG04-snap-gene-1468.6/maker-LG06-augustus-gene-88.60/maker-LG06-snap-gene-194.10/maker-LG…
ko04712	Circadian rhythm - plant	4	4.05	0.0169378	NewGene_6750/maker-LG01-augustus-gene-1830.29/maker-LG01-snap-gene-2036.29/maker-LG09-augustus-gene-24.13
ko00906	Carotenoid biosynthesis	3	5.4	0.0179463	NewGene_1503/maker-LG05-snap-gene-1165.2/maker-LG06-snap-gene-341.29
ko03018	RNA degradation	5	2.84	0.0314613	maker-LG02-snap-gene-1749.61/maker-LG05-augustus-gene-156.14/maker-LG05-augustus-gene-833.5/maker-LG06-augustus-gene-294.11/maker-LG08-augustus-gene-1150.19

## Sheet: Table S6
Table S6. KEGG analysis of Specially expressed DEGs in the T5 vs T2 group of the style
Pathway ID	Description	Number in input list	Enrichment	FDR	gene ID
ko00940	Phenylpropanoid biosynthesis	30	2.26	2.22386e-05	NewGene_5216/NewGene_5257/NewGene_5269/NewGene_5270/NewGene_5271/NewGene_6615/NewGene_6847/augustus_masked-LG07-processed-gene-1234.14/maker-LG01-augustus-gene-1759.11/maker-LG01-augustus-gene-1822.30/maker-LG01-augustus-gene-1823.32/maker-LG01-augustus-gene-23.31/maker-LG01-snap-gene-145.5/maker-LG01-snap-gene-1599.33/maker-LG02-augustus-gene-1818.51/maker-LG02-snap-gene-1822.0/maker-LG02-snap-g…
ko04712	Circadian rhythm - plant	14	2.99	0.000215629	NewGene_1822/maker-LG01-augustus-gene-1953.54/maker-LG01-snap-gene-1599.26/maker-LG01-snap-gene-2042.75/maker-LG02-snap-gene-1813.40/maker-LG03-augustus-gene-1559.60/maker-LG05-augustus-gene-146.25/maker-LG06-augustus-gene-1335.34/maker-LG07-augustus-gene-73.1/maker-LG07-snap-gene-1198.16/maker-LG09-augustus-gene-24.3/maker-LG09-augustus-gene-41.31/maker-LG09-augustus-gene-9.11/snap_masked-LG04-p…
ko00910	Nitrogen metabolism	8	4.52	0.00029969	NewGene_3059/NewGene_6679/augustus_masked-LG04-processed-gene-158.9/maker-LG02-augustus-gene-936.2/maker-LG06-augustus-gene-30.30/maker-LG08-augustus-gene-991.2/snap_masked-LG03-processed-gene-1486.21/snap_masked-LG06-processed-gene-403.63
ko00460	Cyanoamino acid metabolism	17	2.51	0.000407253	NewGene_5257/augustus_masked-LG04-processed-gene-158.9/augustus_masked-LG07-processed-gene-1234.14/maker-LG01-augustus-gene-1822.30/maker-LG01-augustus-gene-1823.32/maker-LG01-augustus-gene-23.31/maker-LG01-snap-gene-145.5/maker-LG02-snap-gene-1832.68/maker-LG02-snap-gene-1832.71/maker-LG04-augustus-gene-1436.0/maker-LG04-snap-gene-1434.2/maker-LG04-snap-gene-1436.6/maker-LG04-snap-gene-1439.3/ma…
ko00195	Photosynthesis	9	3.54	0.000851185	NewGene_3219/NewGene_6704/NewGene_8041/maker-LG01-snap-gene-1948.18/maker-LG02-augustus-gene-1790.4/maker-LG06-snap-gene-1328.33/maker-LG09-augustus-gene-217.8/maker-LG09-augustus-gene-880.12/snap_masked-LG03-processed-gene-1547.43
ko03030	DNA replication	9	3.25	0.0015952	augustus_masked-LG05-processed-gene-121.31/maker-LG03-snap-gene-1406.13/maker-LG04-augustus-gene-57.22/maker-LG06-augustus-gene-1234.5/maker-LG07-snap-gene-1198.22/maker-LG07-snap-gene-1200.14/maker-LG08-augustus-gene-1132.22/maker-LG08-snap-gene-888.6/maker-LG09-snap-gene-163.50
ko00905	Brassinosteroid biosynthesis	9	2.87	0.0037894	maker-Contig1-augustus-gene-2.4/maker-Contig1-augustus-gene-5.31/maker-Contig1-snap-gene-4.6/maker-LG03-snap-gene-1462.48/maker-LG05-augustus-gene-3.9/maker-LG05-augustus-gene-95.43/maker-LG05-snap-gene-2.11/maker-LG09-snap-gene-125.0/snap_masked-Contig1-processed-gene-2.8
ko00591	Linoleic acid metabolism	5	4.59	0.00391104	augustus_masked-LG05-processed-gene-1240.7/maker-LG05-snap-gene-1237.1/maker-LG08-snap-gene-1012.49/snap_masked-LG03-processed-gene-48.89/snap_masked-LG03-processed-gene-49.18
ko00520	Amino sugar and nucleotide sugar metabolism	19	1.95	0.00411989	augustus_masked-LG01-processed-gene-134.0/augustus_masked-LG06-processed-gene-48.30/maker-LG01-snap-gene-1798.30/maker-LG01-snap-gene-1886.16/maker-LG01-snap-gene-1893.25/maker-LG01-snap-gene-6.2/maker-LG06-augustus-gene-11.53/maker-LG06-augustus-gene-115.51/maker-LG06-augustus-gene-1294.30/maker-LG06-augustus-gene-199.5/maker-LG06-augustus-gene-3.71/maker-LG06-augustus-gene-8.37/maker-LG06-augus…
ko00071	Fatty acid degradation	11	2.45	0.0051013	augustus_masked-LG06-processed-gene-1322.5/maker-LG01-snap-gene-1659.29/maker-LG01-snap-gene-1906.87/maker-LG01-snap-gene-1980.25/maker-LG02-snap-gene-1833.67/maker-LG04-snap-gene-351.26/maker-LG07-snap-gene-514.1/maker-LG08-snap-gene-1127.73/maker-LG09-snap-gene-88.8/snap_masked-LG09-processed-gene-528.0/snap_masked-LG09-processed-gene-88.27
ko00531	Glycosaminoglycan degradation	9	2.64	0.00661732	augustus_masked-LG04-processed-gene-347.1/maker-LG01-snap-gene-1233.19/maker-LG03-snap-gene-1462.50/maker-LG04-snap-gene-92.17/maker-LG06-snap-gene-259.15/maker-LG06-snap-gene-424.40/maker-LG09-augustus-gene-116.63/snap_masked-LG05-processed-gene-132.21/snap_masked-LG06-processed-gene-581.6
ko00604	Glycosphingolipid biosynthesis - ganglio series	8	2.8	0.00730748	augustus_masked-LG04-processed-gene-347.1/maker-LG01-snap-gene-1233.19/maker-LG03-snap-gene-1462.50/maker-LG04-snap-gene-92.17/maker-LG06-snap-gene-259.15/maker-LG06-snap-gene-424.40/maker-LG09-augustus-gene-116.63/snap_masked-LG06-processed-gene-581.6
ko00904	Diterpenoid biosynthesis	7	2.85	0.0105841	maker-LG06-augustus-gene-213.27/maker-LG08-snap-gene-1146.39/maker-LG08-snap-gene-1146.40/maker-LG08-snap-gene-351.0/maker-LG09-snap-gene-313.1/snap_masked-LG06-processed-gene-1316.9/snap_masked-LG06-processed-gene-1319.4
ko00040	Pentose and glucuronate interconversions	18	1.75	0.0144445	NewGene_1594/NewGene_2772/maker-LG01-snap-gene-1675.25/maker-LG01-snap-gene-1684.37/maker-LG01-snap-gene-1790.29/maker-LG01-snap-gene-881.11/maker-LG02-augustus-gene-1732.4/maker-LG02-snap-gene-1195.1/maker-LG04-snap-gene-1116.3/maker-LG04-snap-gene-17.63/maker-LG04-snap-gene-48.10/maker-LG06-augustus-gene-115.51/maker-LG06-augustus-gene-62.41/maker-LG06-snap-gene-94.68/maker-LG08-snap-gene-1137.…
ko00052	Galactose metabolism	13	1.91	0.0187343	augustus_masked-LG04-processed-gene-347.1/maker-LG01-snap-gene-1233.19/maker-LG03-snap-gene-1462.50/maker-LG04-snap-gene-92.17/maker-LG05-augustus-gene-316.3/maker-LG06-augustus-gene-115.51/maker-LG06-snap-gene-259.15/maker-LG06-snap-gene-424.40/maker-LG06-snap-gene-94.68/maker-LG07-snap-gene-1222.20/maker-LG08-snap-gene-953.0/maker-LG09-augustus-gene-116.63/snap_masked-LG07-processed-gene-1163.8
ko00062	Fatty acid elongation	5	3.15	0.0198716	NewGene_3714/maker-LG01-augustus-gene-2003.53/maker-LG01-snap-gene-1790.31/maker-LG06-augustus-gene-1132.7/maker-LG08-augustus-gene-1129.8
ko00600	Sphingolipid metabolism	9	2.02	0.0335247	augustus_masked-LG04-processed-gene-347.1/maker-LG01-snap-gene-1233.19/maker-LG03-snap-gene-1462.50/maker-LG04-snap-gene-92.17/maker-LG06-snap-gene-259.15/maker-LG06-snap-gene-424.40/maker-LG08-snap-gene-953.0/maker-LG09-augustus-gene-116.63/snap_masked-LG02-processed-gene-1796.60
ko00603	Glycosphingolipid biosynthesis - globo and isoglobo series	3	3.89	0.039341	augustus_masked-LG08-processed-gene-295.1/maker-LG08-snap-gene-953.0/snap_masked-LG06-processed-gene-581.6
ko00061	Fatty acid biosynthesis	7	2.17	0.0414478	maker-Contig2-snap-gene-5.2/maker-LG01-snap-gene-1785.31/maker-LG02-snap-gene-1833.67/maker-LG05-augustus-gene-35.12/maker-LG08-snap-gene-1101.35/maker-LG08-snap-gene-1112.51/maker-LG08-snap-gene-1127.73
ko00350	Tyrosine metabolism	6	2.32	0.0435709	maker-LG01-snap-gene-1672.15/maker-LG01-snap-gene-1906.87/maker-LG01-snap-gene-1980.25/maker-LG05-snap-gene-335.18/maker-LG07-snap-gene-514.1/snap_masked-LG09-processed-gene-528.0
ko00906	Carotenoid biosynthesis	6	2.28	0.046821	NewGene_1912/maker-LG01-snap-gene-1721.46/maker-LG04-augustus-gene-181.27/maker-LG06-snap-gene-60.71/maker-LG06-snap-gene-76.1/snap_masked-LG02-processed-gene-1798.59

## Sheet: Table S7
Table S7. Primer list for qRT-PCR
Primer Name	Sequence (5' to 3')	Sequence (5' to 3')
ef1	GGCTGAGCGTGAACGTGGTA	CGGCACAATCAGCCTGGGAA
augustus_masked-LG07-processed-gene-1219.1	TTGAAACGTCTAACTCCAGCA	GCAGAAACACAAGAATCATTGC
maker-LG06-augustus-gene-88.60	TCCAGGATTTAGCAAAGAGGA	TTTTGGAGTCGTGTCTTTCG
maker-LG06-snap-gene-194.10	TCAATCCTGAACATGCGATAA	AACTGGCTCAACCACCTCAG
maker-LG06-snap-gene-85.38	CCAGGGTTTAGCAAAGAGGA	TTTTGGAGTCGTGTCTTTCG
snap_masked-LG02-processed-gene-1798.59	CTCAGCCGGAAATGTTTGAT	ACAAAGCCAATTCGTTCCTG
maker-LG06-snap-gene-341.29	CAAAAATTTGATCCCTCCAGA	CGCCCTTGAAGTGCTAGATT
maker-LG06-augustus-gene-1335.34	GCCTTGTGGCAGGATCATAA	TGCCTGCTAGCTAAGCACAA
maker-LG09-augustus-gene-24.3	CTAGCCAGACGAGTCAAGCA	GAAAATTCGAGCGGCTGAT
maker-LG05-augustus-gene-217.23	AGAGCTCGAAGCCCTACTCC	GCCAGTTTTTCCCTCAGGAT
snap_masked-LG01-processed-gene-1967.51	GGAGAAGCAATGGGAAACAA	CAGCTTCATTTTGCTGGTAAAC
snap_masked-LG08-processed-gene-923.0	ATCGATCGCATGGAAGAAAT	CGAAAGATGGAATGTGATCG
maker-LG02-augustus-gene-1818.51	TGGCGCATATCATGGTGTAT	TCCCATCCTCTTTAAACTCTCG
maker-LG01-snap-gene-1599.33	TGGATATGCCATGATTGGAG	AAGCACAGCAAATCACTTCG
maker-LG05-augustus-gene-1313.2	CTTCACAACTGGGGTGATGA	AAACGAATCTGACGCCACTG
maker-LG07-snap-gene-616.2	GAATGGGACGCTATCAATCG	CTTTTCCCAGCCATGTCAAT
maker-LG07-snap-gene-644.1	CTTTGCCCAGACAAGGAGAT	GCTGATATCCCCCATTTTGA
snap_masked-Contig19-processed-gene-2.33	ATGCAGAGCAAGCCTTTGAT	TTTTCCGGCAGTTCTCTCTT
